# Supplementary material for: Di-μ-acetato-κ4 O:O-bis­{(acetato-κ2 O,O′)bis­[3-(1H-imidazol-1-yl-κN 3)-1-phenyl­propan-1-one]cadmium} tetra­hydrate
Source: Acta Crystallogr Sect E Struct Rep Online. 2011 Nov 30;67(Pt 12):m1884. doi: 10.1107/S1600536811050021 (PMC3238768; doi:10.1107/S1600536811050021)
Supplement: Supplementary file 1 [file e-67-m1884-sup1.cif]

##############################################################################
#                                                                            #
# This CIF contains the data in a paper accepted for publication in          #
# Acta Crystallographica Section E. It conforms to the requirements of       #
# Notes for Authors for Acta Crystallographica Section E, and has been       #
# peer reviewed under the auspices of the IUCr Commission on Journals.       #
#                                                                            #
# Full details of the Crystallographic Information File format               #
# are given in the paper "The Crystallographic Information File (CIF):       #
# a New Standard Archive File for Crystallography" by S. R. Hall, F. H.      #
# Allen and I. D. Brown [Acta Cryst. (1991), A47, 655-685].                  #
#                                                                            #
# The current version of the core CIF dictionary is obtainable from          #
# ftp://ftp.iucr.org/pub/cif_core.dic.                                       #
#                                                                            #
# Software is freely available for graphical display of the structure(s)     #
# in this CIF. For information consult the CIF software page                 #
# http://www.iucr.org/resources/cif/software.                                #
#                                                                            #
# This file may be used for bona fide research purposes within the           #
# scientific community so long as proper attribution is given to the journal # 
# article from which it was obtained.                                        #
#                                                                            #
##############################################################################
data_global
_audit_creation_method     SHELXL-97
_journal_date_recd_electronic     2011-11-10
_journal_date_accepted     2011-11-22
_journal_name_full     'Acta Crystallographica, Section E'
_journal_year     2011
_journal_volume     67
_journal_issue     12
_journal_page_first     m1884
_journal_page_last     m1884
_journal_paper_category     QM
_journal_paper_doi     10.1107/S1600536811050021
_journal_coeditor_code     MW2039
_publ_contact_author_name     'Jian-Hua Guo'
_publ_contact_author_address
;
College of Chemistry
Tianjin Key Laboratory of Structure and Performance for Functional Molecules
Tianjin Normal University
Tianjin 300387
People's Republic of China
;
_publ_contact_author_email     guojianhua1998@163.com
_publ_contact_author_fax     '86 022 23766532'
_publ_contact_author_phone     '86 022 23766515'
_publ_section_title
;\
Di-\m-acetato-\k^4^<i>O</i>:<i>O</i>-bis{(acetato-\k^2^<i>O</i>,<i>O</i>')\
bis[3-(1<i>H</i>-imidazol-1-yl-\k<i>N</i>^3^)-1-phenylpropan-1-one]cadmium}
tetrahydrate
;
loop_
    _publ_author_name
    _publ_author_footnote
    _publ_author_address
    'Guo, Jian-Hua' .
;
College of Chemistry
Tianjin Key Laboratory of Structure and Performance for Functional Molecules
Tianjin Normal University
Tianjin 300387
People's Republic of China
;
data_I
_chemical_name_systematic
;
Di-\m-acetato-\k^4^<i>O</i>:<i>O</i>-bis{(acetato-
\k^2^<i>O</i>,<i>O</i>')bis[3-(1<i>H</i>-imidazol-1-yl-
\k<i>N</i>^3^)-1-phenylpropan-1-one]cadmium} tetrahydrate
;
_chemical_name_common     ?
_chemical_formula_moiety     'C56 H60 Cd2 N8 O12, 4(H2 O)'
_chemical_formula_sum     'C56 H68 Cd2 N8 O16'
_chemical_formula_structural     ?
_chemical_formula_analytical     ?
_chemical_formula_iupac     '[Cd2 (C2 H3 O2)4 (C12 H12 N2 O)4], 4H2 O'
_chemical_formula_weight     1333.98
_chemical_melting_point     ?
_symmetry_cell_setting     monoclinic
_symmetry_space_group_name_H-M     'P 21/c'
_symmetry_space_group_name_Hall     '-P 2ybc'
loop_
    _symmetry_equiv_pos_as_xyz
    'x, y, z'
    '-x, y+1/2, -z+1/2'
    '-x, -y, -z'
    'x, -y-1/2, z-1/2'
_cell_length_a     18.818(3)
_cell_length_b     10.6490(17)
_cell_length_c     15.864(3)
_cell_angle_alpha     90.00
_cell_angle_beta     112.036(2)
_cell_angle_gamma     90.00
_cell_volume     2946.8(8)
_cell_formula_units_Z     2
_cell_measurement_reflns_used     4777
_cell_measurement_theta_min     2.57
_cell_measurement_theta_max     25.42
_cell_measurement_temperature     296(2)
_exptl_crystal_description     block
_exptl_crystal_colour     colorless
_exptl_crystal_size_max     0.28
_exptl_crystal_size_mid     0.22
_exptl_crystal_size_min     0.20
_exptl_crystal_density_diffrn     1.503
_exptl_crystal_density_meas     ?
_exptl_crystal_density_method     'not measured'
_exptl_crystal_F_000     1368
_exptl_absorpt_coefficient_mu     0.796
_exptl_absorpt_correction_type     multi-scan
_exptl_absorpt_process_details     '(SADABS; Sheldrick, 1996)'
_exptl_absorpt_correction_T_min     0.8079
_exptl_absorpt_correction_T_max     0.8571
_exptl_special_details
;
;
_diffrn_ambient_temperature     296(2)
_diffrn_radiation_type     MoK\a
_diffrn_radiation_wavelength     0.71073
_diffrn_radiation_source     'fine-focus sealed tube'
_diffrn_radiation_monochromator     graphite
_diffrn_measurement_device_type     'Bruker APEXII CCD area-detector'
_diffrn_measurement_method     'phi and omega scans'
_diffrn_detector_area_resol_mean     ?
_diffrn_reflns_number     17422
_diffrn_reflns_av_R_equivalents     0.0267
_diffrn_reflns_av_sigmaI/netI     0.0382
_diffrn_reflns_theta_min     2.24
_diffrn_reflns_theta_max     27.86
_diffrn_reflns_theta_full     27.00
_diffrn_measured_fraction_theta_max     0.971
_diffrn_measured_fraction_theta_full     0.990
_diffrn_reflns_limit_h_min     -24
_diffrn_reflns_limit_h_max     24
_diffrn_reflns_limit_k_min     -13
_diffrn_reflns_limit_k_max     7
_diffrn_reflns_limit_l_min     -19
_diffrn_reflns_limit_l_max     20
_diffrn_standards_number     ?
_diffrn_standards_interval_count     ?
_diffrn_standards_interval_time     ?
_diffrn_standards_decay_%     ?
_refine_special_details
;
Refinement of <i>F</i>^2^ against ALL reflections. The weighted <i>R</i>-factor
<i>wR</i> and goodness of fit <i>S</i> are based on <i>F</i>^2^, conventional
<i>R</i>-factors <i>R</i> are based on <i>F</i>, with <i>F</i> set to zero for
negative <i>F</i>^2^. The threshold expression of <i>F</i>^2^ >
\s(<i>F</i>^2^) is used only for calculating <i>R</i>-factors(gt) <i>etc</i>.
and is not relevant to the choice of reflections for refinement.
<i>R</i>-factors based on <i>F</i>^2^ are statistically about twice as large
as those based on <i>F</i>, and <i>R</i>- factors based on ALL data will be
even larger.
;
_reflns_number_total     6806
_reflns_number_gt     4666
_reflns_threshold_expression     I>2sigma(I)
_refine_ls_structure_factor_coef     Fsqd
_refine_ls_matrix_type     full
_refine_ls_R_factor_all     0.0621
_refine_ls_R_factor_gt     0.0309
_refine_ls_wR_factor_gt     0.0647
_refine_ls_wR_factor_ref     0.0772
_refine_ls_goodness_of_fit_ref     0.995
_refine_ls_restrained_S_all     0.999
_refine_ls_number_reflns     6806
_refine_ls_number_parameters     372
_refine_ls_number_restraints     1
_refine_ls_hydrogen_treatment     constr
_refine_ls_weighting_scheme     calc
_refine_ls_weighting_details
         'calc w=1/[\s^2^(Fo^2^)+(0.0307P)^2^+1.0868P] where P=(Fo^2^+2Fc^2^)/3'
_atom_sites_solution_hydrogens     geom
_atom_sites_solution_primary     direct
_atom_sites_solution_secondary     difmap
_refine_ls_shift/su_max     0.004
_refine_ls_shift/su_mean     0.000
_refine_diff_density_max     0.525
_refine_diff_density_min     -0.459
_refine_ls_extinction_method     none
_refine_ls_extinction_coef     ?
loop_
    _atom_type_symbol
    _atom_type_description
    _atom_type_scat_dispersion_real
    _atom_type_scat_dispersion_imag
    _atom_type_scat_source
    'C' 'C' 0.0033 0.0016
                         'International Tables Vol C Tables 4.2.6.8 and 6.1.1.4'
    'H' 'H' 0.0000 0.0000
                         'International Tables Vol C Tables 4.2.6.8 and 6.1.1.4'
    'N' 'N' 0.0061 0.0033
                         'International Tables Vol C Tables 4.2.6.8 and 6.1.1.4'
    'O' 'O' 0.0106 0.0060
                         'International Tables Vol C Tables 4.2.6.8 and 6.1.1.4'
    'Cd' 'Cd' -0.8075 1.2024
                         'International Tables Vol C Tables 4.2.6.8 and 6.1.1.4'
_computing_data_collection     'APEX2 (Bruker, 2003)'
_computing_cell_refinement     'SAINT (Bruker, 2003)'
_computing_data_reduction     'SAINT Bruker, (2003)'
_computing_structure_solution     'SHELXS97 (Sheldrick, 2008)'
_computing_structure_refinement     'SHELXL97 (Sheldrick, 2008)'
_computing_molecular_graphics
            'SHELXTL (Sheldrick, 2008) and DIAMOND (Brandenburg & Berndt, 1999)'
_computing_publication_material     'SHELXTL (Sheldrick, 2008)'
loop_
    _atom_site_type_symbol
    _atom_site_label
    _atom_site_fract_x
    _atom_site_fract_y
    _atom_site_fract_z
    _atom_site_U_iso_or_equiv
    _atom_site_adp_type
    _atom_site_calc_flag
    _atom_site_refinement_flags
    _atom_site_occupancy
    _atom_site_symmetry_multiplicity
    _atom_site_disorder_assembly
    _atom_site_disorder_group
    Cd Cd1 0.421249(10) 0.990415(18) 1.052021(12) 0.03958(7) Uani d U 1 1 . .
    O O1 0.08650(12) 0.52281(17) 0.69389(16) 0.0617(6) Uani d . 1 1 . .
    O O2 0.09479(14) 1.4665(2) 1.14769(16) 0.0664(6) Uani d . 1 1 . .
    O O3 0.50729(12) 0.9464(2) 1.20070(14) 0.0602(5) Uani d U 1 1 . .
    O O4 0.41427(12) 0.80882(18) 1.14306(14) 0.0577(5) Uani d . 1 1 . .
    O O5 0.51810(10) 0.86982(17) 1.00202(13) 0.0477(5) Uani d . 1 1 . .
    O O6 0.62749(11) 0.76847(17) 1.04134(15) 0.0548(5) Uani d . 1 1 . .
    O O7 0.37028(13) 0.5542(2) 0.13904(16) 0.0776(7) Uani d . 1 1 . .
    H H7A 0.4013 0.5150 0.1847 0.116 Uiso d R 1 1 . .
    H H7B 0.3785 0.6323 0.1363 0.116 Uiso d R 1 1 . .
    O O8 0.69937(13) 0.5343(2) 0.04085(17) 0.0788(7) Uani d . 1 1 . .
    H H8A 0.6793 0.5019 -0.0118 0.118 Uiso d R 1 1 . .
    H H8B 0.6753 0.5955 0.0522 0.118 Uiso d R 1 1 . .
    N N1 0.33866(12) 0.9077(2) 0.92267(14) 0.0397(5) Uani d . 1 1 . .
    N N2 0.25575(12) 0.7856(2) 0.82184(15) 0.0411(5) Uani d . 1 1 . .
    N N3 0.33891(13) 1.0771(2) 1.11710(16) 0.0458(5) Uani d . 1 1 . .
    N N4 0.26263(13) 1.2047(2) 1.15386(16) 0.0478(6) Uani d . 1 1 . .
    C C1 -0.07134(16) 0.5507(3) 0.6383(2) 0.0521(7) Uani d . 1 1 . .
    H H1 -0.0525 0.4736 0.6285 0.062 Uiso calc R 1 1 . .
    C C2 -0.14918(18) 0.5682(3) 0.6113(2) 0.0621(9) Uani d . 1 1 . .
    H H2 -0.1825 0.5029 0.5833 0.075 Uiso calc R 1 1 . .
    C C3 -0.17788(17) 0.6812(3) 0.6253(2) 0.0575(8) Uani d . 1 1 . .
    H H3 -0.2305 0.6925 0.6070 0.069 Uiso calc R 1 1 . .
    C C4 -0.12871(17) 0.7779(3) 0.6664(2) 0.0585(8) Uani d . 1 1 . .
    H H4 -0.1482 0.8548 0.6754 0.070 Uiso calc R 1 1 . .
    C C5 -0.05019(16) 0.7610(3) 0.6943(2) 0.0506(7) Uani d . 1 1 . .
    H H5 -0.0171 0.8264 0.7228 0.061 Uiso calc R 1 1 . .
    C C6 -0.02075(15) 0.6472(2) 0.68013(18) 0.0404(6) Uani d . 1 1 . .
    C C7 0.06321(15) 0.6234(2) 0.70880(18) 0.0412(6) Uani d . 1 1 . .
    C C8 0.11922(14) 0.7264(2) 0.75563(18) 0.0421(6) Uani d . 1 1 . .
    H H8A' 0.1106 0.7533 0.8094 0.051 Uiso calc R 1 1 . .
    H H8B' 0.1104 0.7979 0.7151 0.051 Uiso calc R 1 1 . .
    C C9 0.20162(15) 0.6829(2) 0.7829(2) 0.0460(7) Uani d . 1 1 . .
    H H9A 0.2116 0.6157 0.8271 0.055 Uiso calc R 1 1 . .
    H H9B 0.2092 0.6499 0.7299 0.055 Uiso calc R 1 1 . .
    C C10 0.27050(18) 0.8835(3) 0.77606(19) 0.0588(8) Uani d . 1 1 . .
    H H10 0.2492 0.8969 0.7136 0.071 Uiso calc R 1 1 . .
    C C11 0.32162(17) 0.9573(3) 0.8380(2) 0.0535(8) Uani d . 1 1 . .
    H H11 0.3423 1.0308 0.8253 0.064 Uiso calc R 1 1 . .
    C C12 0.29864(15) 0.8039(3) 0.91023(18) 0.0435(6) Uani d . 1 1 . .
    H H12 0.2998 0.7497 0.9567 0.052 Uiso calc R 1 1 . .
    C C13 0.2737(2) 1.1008(3) 1.2069(3) 0.0884(14) Uani d . 1 1 . .
    H H13 0.2532 1.0861 1.2511 0.106 Uiso calc R 1 1 . .
    C C14 0.3193(2) 1.0238(3) 1.1839(3) 0.0791(12) Uani d . 1 1 . .
    H H14 0.3355 0.9452 1.2095 0.095 Uiso calc R 1 1 . .
    C C15 0.30280(15) 1.1856(3) 1.10107(19) 0.0456(7) Uani d . 1 1 . .
    H H15 0.3050 1.2428 1.0578 0.055 Uiso calc R 1 1 . .
    C C16 0.21135(17) 1.3088(3) 1.1499(2) 0.0533(7) Uani d . 1 1 . .
    H H16A 0.2235 1.3793 1.1189 0.064 Uiso calc R 1 1 . .
    H H16B 0.2189 1.3352 1.2112 0.064 Uiso calc R 1 1 . .
    C C17 0.12822(16) 1.2713(3) 1.1001(2) 0.0529(7) Uani d . 1 1 . .
    H H17A 0.1193 1.2571 1.0366 0.063 Uiso calc R 1 1 . .
    H H17B 0.1188 1.1928 1.1252 0.063 Uiso calc R 1 1 . .
    C C18 0.07216(17) 1.3690(3) 1.10664(19) 0.0496(7) Uani d . 1 1 . .
    C C19 -0.01133(18) 1.3416(3) 1.0617(2) 0.0528(8) Uani d . 1 1 . .
    C C20 -0.03927(19) 1.2307(4) 1.0159(2) 0.0643(9) Uani d . 1 1 . .
    H H20 -0.0052 1.1694 1.0127 0.077 Uiso calc R 1 1 . .
    C C21 -0.1179(2) 1.2100(4) 0.9745(2) 0.0803(11) Uani d . 1 1 . .
    H H21 -0.1363 1.1349 0.9442 0.096 Uiso calc R 1 1 . .
    C C22 -0.1684(2) 1.3016(6) 0.9789(3) 0.0948(15) Uani d . 1 1 . .
    H H22 -0.2209 1.2887 0.9508 0.114 Uiso calc R 1 1 . .
    C C23 -0.1412(3) 1.4115(5) 1.0246(3) 0.0941(15) Uani d . 1 1 . .
    H H23 -0.1755 1.4725 1.0278 0.113 Uiso calc R 1 1 . .
    C C24 -0.0635(2) 1.4325(4) 1.0659(2) 0.0701(10) Uani d . 1 1 . .
    H H24 -0.0456 1.5074 1.0967 0.084 Uiso calc R 1 1 . .
    C C25 0.4710(2) 0.8497(3) 1.2087(2) 0.0580(8) Uani d . 1 1 . .
    C C26 0.4947(2) 0.7839(4) 1.2998(2) 0.0951(13) Uani d . 1 1 . .
    H H26A 0.4505 0.7716 1.3152 0.143 Uiso calc R 1 1 . .
    H H26B 0.5316 0.8344 1.3456 0.143 Uiso calc R 1 1 . .
    H H26C 0.5170 0.7040 1.2962 0.143 Uiso calc R 1 1 . .
    C C27 0.55988(16) 0.7733(2) 1.03291(19) 0.0414(6) Uani d . 1 1 . .
    C C28 0.5239(2) 0.6615(3) 1.0586(3) 0.0913(14) Uani d . 1 1 . .
    H H28A 0.5395 0.5864 1.0368 0.137 Uiso calc R 1 1 . .
    H H28B 0.4691 0.6690 1.0319 0.137 Uiso calc R 1 1 . .
    H H28C 0.5402 0.6574 1.1236 0.137 Uiso calc R 1 1 . .
loop_
    _atom_site_aniso_label
    _atom_site_aniso_U_11
    _atom_site_aniso_U_22
    _atom_site_aniso_U_33
    _atom_site_aniso_U_12
    _atom_site_aniso_U_13
    _atom_site_aniso_U_23
    Cd1 0.03298(11) 0.04915(12) 0.03321(10) -0.00241(9) 0.00850(8) -0.00217(9)
    O1 0.0458(12) 0.0424(11) 0.0913(17) -0.0026(9) 0.0192(12) -0.0128(11)
    O2 0.0781(16) 0.0553(13) 0.0701(15) 0.0154(11) 0.0328(13) -0.0027(12)
    O3 0.0589(14) 0.0645(13) 0.0470(10) 0.0096(11) 0.0079(9) 0.0076(10)
    O4 0.0689(15) 0.0505(12) 0.0467(12) 0.0119(10) 0.0136(11) 0.0053(10)
    O5 0.0434(12) 0.0385(10) 0.0631(13) 0.0043(8) 0.0221(10) 0.0011(9)
    O6 0.0438(12) 0.0479(11) 0.0779(15) 0.0059(9) 0.0289(11) 0.0033(10)
    O7 0.0796(17) 0.0774(15) 0.0695(16) -0.0069(13) 0.0209(13) -0.0040(13)
    O8 0.0659(16) 0.0728(15) 0.0851(18) 0.0276(12) 0.0138(13) -0.0040(13)
    N1 0.0307(12) 0.0490(13) 0.0354(12) -0.0030(10) 0.0078(10) -0.0028(10)
    N2 0.0321(12) 0.0442(12) 0.0399(12) -0.0049(9) 0.0055(10) -0.0018(10)
    N3 0.0411(14) 0.0507(13) 0.0474(14) 0.0069(11) 0.0187(11) 0.0059(11)
    N4 0.0452(14) 0.0506(13) 0.0537(14) 0.0103(11) 0.0254(12) 0.0086(12)
    C1 0.0436(17) 0.0450(15) 0.063(2) -0.0082(13) 0.0152(15) -0.0032(14)
    C2 0.0427(19) 0.069(2) 0.069(2) -0.0175(16) 0.0144(16) -0.0054(18)
    C3 0.0347(17) 0.082(2) 0.0534(19) -0.0001(16) 0.0144(14) 0.0067(17)
    C4 0.0493(19) 0.0628(19) 0.061(2) 0.0084(15) 0.0184(16) -0.0030(16)
    C5 0.0412(17) 0.0498(16) 0.0554(18) -0.0030(13) 0.0118(14) -0.0066(14)
    C6 0.0377(15) 0.0437(14) 0.0388(15) -0.0051(12) 0.0131(12) 0.0006(12)
    C7 0.0401(16) 0.0377(14) 0.0431(15) -0.0042(11) 0.0126(13) 0.0014(12)
    C8 0.0372(15) 0.0396(14) 0.0453(16) -0.0041(11) 0.0106(13) -0.0029(12)
    C9 0.0390(16) 0.0398(14) 0.0528(17) -0.0060(12) 0.0101(13) -0.0069(13)
    C10 0.069(2) 0.0658(19) 0.0327(15) -0.0226(16) 0.0082(15) 0.0039(14)
    C11 0.0566(19) 0.0522(17) 0.0440(16) -0.0187(14) 0.0101(14) 0.0048(14)
    C12 0.0349(15) 0.0516(16) 0.0396(15) -0.0042(12) 0.0091(12) 0.0055(12)
    C13 0.105(3) 0.082(3) 0.117(3) 0.042(2) 0.087(3) 0.050(2)
    C14 0.092(3) 0.067(2) 0.109(3) 0.033(2) 0.072(3) 0.041(2)
    C15 0.0405(16) 0.0544(17) 0.0425(16) 0.0034(13) 0.0164(13) 0.0082(13)
    C16 0.056(2) 0.0467(16) 0.062(2) 0.0089(14) 0.0275(16) 0.0016(14)
    C17 0.0543(19) 0.0532(17) 0.0546(18) 0.0115(14) 0.0244(15) -0.0007(14)
    C18 0.058(2) 0.0533(17) 0.0430(16) 0.0172(15) 0.0255(15) 0.0116(14)
    C19 0.0548(19) 0.068(2) 0.0425(17) 0.0206(16) 0.0257(15) 0.0180(15)
    C20 0.051(2) 0.095(3) 0.0479(19) 0.0126(19) 0.0204(16) 0.0090(18)
    C21 0.060(2) 0.129(3) 0.050(2) -0.001(2) 0.0185(18) 0.009(2)
    C22 0.053(2) 0.179(5) 0.055(2) 0.022(3) 0.023(2) 0.046(3)
    C23 0.073(3) 0.147(4) 0.077(3) 0.060(3) 0.046(3) 0.057(3)
    C24 0.069(3) 0.087(2) 0.067(2) 0.0357(19) 0.040(2) 0.0285(19)
    C25 0.066(2) 0.0524(19) 0.0524(19) 0.0215(16) 0.0184(18) 0.0097(15)
    C26 0.116(3) 0.083(3) 0.058(2) 0.007(2) 0.001(2) 0.029(2)
    C27 0.0458(17) 0.0341(13) 0.0492(16) -0.0003(12) 0.0233(14) -0.0051(12)
    C28 0.097(3) 0.0394(18) 0.172(4) 0.0031(18) 0.090(3) 0.010(2)
_geom_special_details
;
All e.s.d.'s (except the e.s.d. in the dihedral angle between two l.s. planes)
are estimated using the full covariance matrix. The cell e.s.d.'s are taken
into account individually in the estimation of e.s.d.'s in distances, angles
and torsion angles; correlations between e.s.d.'s in cell parameters are only
used when they are defined by crystal symmetry. An approximate (isotropic)
treatment of cell e.s.d.'s is used for estimating e.s.d.'s involving l.s.
planes.
;
loop_
    _geom_bond_atom_site_label_1
    _geom_bond_atom_site_label_2
    _geom_bond_site_symmetry_2
    _geom_bond_distance
    _geom_bond_publ_flag
    Cd1 O5 3_677 2.2331(18) y
    Cd1 N1 . 2.238(2) y
    Cd1 N3 . 2.349(2) y
    Cd1 O3 . 2.354(2) y
    Cd1 O4 . 2.446(2) y
    Cd1 O5 . 2.5855(18) y
    Cd1 C25 . 2.749(3) ?
    O1 C7 . 1.214(3) ?
    O2 C18 . 1.215(3) ?
    O3 C25 . 1.268(4) ?
    O4 C25 . 1.257(4) ?
    O5 C27 . 1.275(3) ?
    O5 Cd1 3_677 2.2331(18) ?
    O6 C27 . 1.229(3) ?
    O7 H7A . 0.8500 ?
    O7 H7B . 0.8499 ?
    O8 H8A . 0.8500 ?
    O8 H8B . 0.8500 ?
    N1 C12 . 1.311(3) ?
    N1 C11 . 1.364(3) ?
    N2 C12 . 1.344(3) ?
    N2 C10 . 1.358(3) ?
    N2 C9 . 1.464(3) ?
    N3 C15 . 1.316(3) ?
    N3 C14 . 1.369(4) ?
    N4 C15 . 1.338(3) ?
    N4 C13 . 1.359(4) ?
    N4 C16 . 1.455(3) ?
    C1 C2 . 1.376(4) ?
    C1 C6 . 1.388(4) ?
    C1 H1 . 0.9300 ?
    C2 C3 . 1.371(4) ?
    C2 H2 . 0.9300 ?
    C3 C4 . 1.374(4) ?
    C3 H3 . 0.9300 ?
    C4 C5 . 1.386(4) ?
    C4 H4 . 0.9300 ?
    C5 C6 . 1.386(4) ?
    C5 H5 . 0.9300 ?
    C6 C7 . 1.492(4) ?
    C7 C8 . 1.509(3) ?
    C8 C9 . 1.518(3) ?
    C8 H8A' . 0.9700 ?
    C8 H8B' . 0.9700 ?
    C9 H9A . 0.9700 ?
    C9 H9B . 0.9700 ?
    C10 C11 . 1.342(4) ?
    C10 H10 . 0.9300 ?
    C11 H11 . 0.9300 ?
    C12 H12 . 0.9300 ?
    C13 C14 . 1.334(4) ?
    C13 H13 . 0.9300 ?
    C14 H14 . 0.9300 ?
    C15 H15 . 0.9300 ?
    C16 C17 . 1.517(4) ?
    C16 H16A . 0.9700 ?
    C16 H16B . 0.9700 ?
    C17 C18 . 1.512(4) ?
    C17 H17A . 0.9700 ?
    C17 H17B . 0.9700 ?
    C18 C19 . 1.490(4) ?
    C19 C20 . 1.382(5) ?
    C19 C24 . 1.398(4) ?
    C20 C21 . 1.393(4) ?
    C20 H20 . 0.9300 ?
    C21 C22 . 1.382(6) ?
    C21 H21 . 0.9300 ?
    C22 C23 . 1.371(6) ?
    C22 H22 . 0.9300 ?
    C23 C24 . 1.379(5) ?
    C23 H23 . 0.9300 ?
    C24 H24 . 0.9300 ?
    C25 C26 . 1.514(4) ?
    C26 H26A . 0.9600 ?
    C26 H26B . 0.9600 ?
    C26 H26C . 0.9600 ?
    C27 C28 . 1.499(4) ?
    C28 H28A . 0.9600 ?
    C28 H28B . 0.9600 ?
    C28 H28C . 0.9600 ?
loop_
    _geom_angle_atom_site_label_1
    _geom_angle_atom_site_label_2
    _geom_angle_atom_site_label_3
    _geom_angle_site_symmetry_1
    _geom_angle_site_symmetry_3
    _geom_angle
    _geom_angle_publ_flag
    O5 Cd1 N1 3_677 . 100.91(7) ?
    O5 Cd1 N3 3_677 . 115.03(7) ?
    N1 Cd1 N3 . . 102.24(8) ?
    O5 Cd1 O3 3_677 . 105.01(8) ?
    N1 Cd1 O3 . . 145.14(8) ?
    N3 Cd1 O3 . . 87.54(8) ?
    O5 Cd1 O4 3_677 . 154.40(7) ?
    N1 Cd1 O4 . . 93.31(8) ?
    N3 Cd1 O4 . . 82.00(7) ?
    O3 Cd1 O4 . . 54.55(8) ?
    O5 Cd1 O5 3_677 . 72.10(7) ?
    N1 Cd1 O5 . . 81.39(7) ?
    N3 Cd1 O5 . . 170.77(7) ?
    O3 Cd1 O5 . . 84.80(7) ?
    O4 Cd1 O5 . . 89.35(6) ?
    O5 Cd1 C25 3_677 . 131.37(9) ?
    N1 Cd1 C25 . . 119.91(10) ?
    N3 Cd1 C25 . . 82.74(8) ?
    O3 Cd1 C25 . . 27.40(9) ?
    O4 Cd1 C25 . . 27.21(8) ?
    O5 Cd1 C25 . . 88.09(8) ?
    C25 O3 Cd1 . . 93.93(19) ?
    C25 O4 Cd1 . . 89.92(19) ?
    C27 O5 Cd1 . 3_677 110.77(16) ?
    C27 O5 Cd1 . . 133.36(17) ?
    Cd1 O5 Cd1 3_677 . 107.90(7) ?
    H7A O7 H7B . . 116.4 ?
    H8A O8 H8B . . 116.3 ?
    C12 N1 C11 . . 105.6(2) ?
    C12 N1 Cd1 . . 129.21(18) ?
    C11 N1 Cd1 . . 125.20(18) ?
    C12 N2 C10 . . 106.5(2) ?
    C12 N2 C9 . . 126.8(2) ?
    C10 N2 C9 . . 126.7(2) ?
    C15 N3 C14 . . 104.1(2) ?
    C15 N3 Cd1 . . 129.63(18) ?
    C14 N3 Cd1 . . 126.21(19) ?
    C15 N4 C13 . . 105.9(2) ?
    C15 N4 C16 . . 127.6(2) ?
    C13 N4 C16 . . 126.3(2) ?
    C2 C1 C6 . . 120.5(3) ?
    C2 C1 H1 . . 119.7 ?
    C6 C1 H1 . . 119.7 ?
    C3 C2 C1 . . 120.4(3) ?
    C3 C2 H2 . . 119.8 ?
    C1 C2 H2 . . 119.8 ?
    C2 C3 C4 . . 119.9(3) ?
    C2 C3 H3 . . 120.1 ?
    C4 C3 H3 . . 120.1 ?
    C3 C4 C5 . . 120.2(3) ?
    C3 C4 H4 . . 119.9 ?
    C5 C4 H4 . . 119.9 ?
    C4 C5 C6 . . 120.3(3) ?
    C4 C5 H5 . . 119.9 ?
    C6 C5 H5 . . 119.9 ?
    C5 C6 C1 . . 118.7(3) ?
    C5 C6 C7 . . 122.7(2) ?
    C1 C6 C7 . . 118.5(2) ?
    O1 C7 C6 . . 120.6(2) ?
    O1 C7 C8 . . 120.0(2) ?
    C6 C7 C8 . . 119.4(2) ?
    C7 C8 C9 . . 111.6(2) ?
    C7 C8 H8A' . . 109.3 ?
    C9 C8 H8A' . . 109.3 ?
    C7 C8 H8B' . . 109.3 ?
    C9 C8 H8B' . . 109.3 ?
    H8A' C8 H8B' . . 108.0 ?
    N2 C9 C8 . . 111.5(2) ?
    N2 C9 H9A . . 109.3 ?
    C8 C9 H9A . . 109.3 ?
    N2 C9 H9B . . 109.3 ?
    C8 C9 H9B . . 109.3 ?
    H9A C9 H9B . . 108.0 ?
    C11 C10 N2 . . 107.0(2) ?
    C11 C10 H10 . . 126.5 ?
    N2 C10 H10 . . 126.5 ?
    C10 C11 N1 . . 109.5(2) ?
    C10 C11 H11 . . 125.2 ?
    N1 C11 H11 . . 125.2 ?
    N1 C12 N2 . . 111.5(2) ?
    N1 C12 H12 . . 124.3 ?
    N2 C12 H12 . . 124.3 ?
    C14 C13 N4 . . 107.2(3) ?
    C14 C13 H13 . . 126.4 ?
    N4 C13 H13 . . 126.4 ?
    C13 C14 N3 . . 110.2(3) ?
    C13 C14 H14 . . 124.9 ?
    N3 C14 H14 . . 124.9 ?
    N3 C15 N4 . . 112.6(2) ?
    N3 C15 H15 . . 123.7 ?
    N4 C15 H15 . . 123.7 ?
    N4 C16 C17 . . 111.1(2) ?
    N4 C16 H16A . . 109.4 ?
    C17 C16 H16A . . 109.4 ?
    N4 C16 H16B . . 109.4 ?
    C17 C16 H16B . . 109.4 ?
    H16A C16 H16B . . 108.0 ?
    C18 C17 C16 . . 113.1(3) ?
    C18 C17 H17A . . 109.0 ?
    C16 C17 H17A . . 109.0 ?
    C18 C17 H17B . . 109.0 ?
    C16 C17 H17B . . 109.0 ?
    H17A C17 H17B . . 107.8 ?
    O2 C18 C19 . . 121.2(3) ?
    O2 C18 C17 . . 120.7(3) ?
    C19 C18 C17 . . 118.0(3) ?
    C20 C19 C24 . . 118.8(3) ?
    C20 C19 C18 . . 122.9(3) ?
    C24 C19 C18 . . 118.3(3) ?
    C19 C20 C21 . . 120.7(3) ?
    C19 C20 H20 . . 119.7 ?
    C21 C20 H20 . . 119.7 ?
    C22 C21 C20 . . 119.5(4) ?
    C22 C21 H21 . . 120.3 ?
    C20 C21 H21 . . 120.3 ?
    C23 C22 C21 . . 120.2(4) ?
    C23 C22 H22 . . 119.9 ?
    C21 C22 H22 . . 119.9 ?
    C22 C23 C24 . . 120.5(4) ?
    C22 C23 H23 . . 119.7 ?
    C24 C23 H23 . . 119.7 ?
    C23 C24 C19 . . 120.3(4) ?
    C23 C24 H24 . . 119.9 ?
    C19 C24 H24 . . 119.9 ?
    O4 C25 O3 . . 121.3(3) ?
    O4 C25 C26 . . 119.0(3) ?
    O3 C25 C26 . . 119.7(3) ?
    O4 C25 Cd1 . . 62.87(16) ?
    O3 C25 Cd1 . . 58.67(15) ?
    C26 C25 Cd1 . . 173.5(2) ?
    C25 C26 H26A . . 109.5 ?
    C25 C26 H26B . . 109.5 ?
    H26A C26 H26B . . 109.5 ?
    C25 C26 H26C . . 109.5 ?
    H26A C26 H26C . . 109.5 ?
    H26B C26 H26C . . 109.5 ?
    O6 C27 O5 . . 122.6(2) ?
    O6 C27 C28 . . 119.4(3) ?
    O5 C27 C28 . . 118.0(3) ?
    C27 C28 H28A . . 109.5 ?
    C27 C28 H28B . . 109.5 ?
    H28A C28 H28B . . 109.5 ?
    C27 C28 H28C . . 109.5 ?
    H28A C28 H28C . . 109.5 ?
    H28B C28 H28C . . 109.5 ?
loop_
    _geom_torsion_atom_site_label_1
    _geom_torsion_atom_site_label_2
    _geom_torsion_atom_site_label_3
    _geom_torsion_atom_site_label_4
    _geom_torsion_site_symmetry_1
    _geom_torsion_site_symmetry_2
    _geom_torsion_site_symmetry_3
    _geom_torsion_site_symmetry_4
    _geom_torsion
    _geom_torsion_publ_flag
    O5 Cd1 O3 C25 3_677 . . . -165.80(17) ?
    N1 Cd1 O3 C25 . . . . -29.1(2) ?
    N3 Cd1 O3 C25 . . . . 78.93(18) ?
    O4 Cd1 O3 C25 . . . . -3.00(17) ?
    O5 Cd1 O3 C25 . . . . -95.91(18) ?
    O5 Cd1 O4 C25 3_677 . . . 44.4(3) ?
    N1 Cd1 O4 C25 . . . . 168.43(18) ?
    N3 Cd1 O4 C25 . . . . -89.67(18) ?
    O3 Cd1 O4 C25 . . . . 3.02(17) ?
    O5 Cd1 O4 C25 . . . . 87.10(18) ?
    O5 Cd1 O5 C27 3_677 . . . 144.8(3) ?
    N1 Cd1 O5 C27 . . . . -110.7(2) ?
    N3 Cd1 O5 C27 . . . . 3.1(6) ?
    O3 Cd1 O5 C27 . . . . 37.2(2) ?
    O4 Cd1 O5 C27 . . . . -17.2(2) ?
    C25 Cd1 O5 C27 . . . . 10.0(2) ?
    O5 Cd1 O5 Cd1 3_677 . . 3_677 0.0 ?
    N1 Cd1 O5 Cd1 . . . 3_677 104.48(9) ?
    N3 Cd1 O5 Cd1 . . . 3_677 -141.7(4) ?
    O3 Cd1 O5 Cd1 . . . 3_677 -107.62(9) ?
    O4 Cd1 O5 Cd1 . . . 3_677 -162.07(8) ?
    C25 Cd1 O5 Cd1 . . . 3_677 -134.88(10) ?
    O5 Cd1 N1 C12 3_677 . . . 164.3(2) ?
    N3 Cd1 N1 C12 . . . . -76.8(2) ?
    O3 Cd1 N1 C12 . . . . 26.7(3) ?
    O4 Cd1 N1 C12 . . . . 5.7(2) ?
    O5 Cd1 N1 C12 . . . . 94.5(2) ?
    C25 Cd1 N1 C12 . . . . 11.8(3) ?
    O5 Cd1 N1 C11 3_677 . . . -13.7(2) ?
    N3 Cd1 N1 C11 . . . . 105.1(2) ?
    O3 Cd1 N1 C11 . . . . -151.3(2) ?
    O4 Cd1 N1 C11 . . . . -172.4(2) ?
    O5 Cd1 N1 C11 . . . . -83.5(2) ?
    C25 Cd1 N1 C11 . . . . -166.3(2) ?
    O5 Cd1 N3 C15 3_677 . . . 25.8(3) ?
    N1 Cd1 N3 C15 . . . . -82.6(2) ?
    O3 Cd1 N3 C15 . . . . 131.2(2) ?
    O4 Cd1 N3 C15 . . . . -174.2(3) ?
    O5 Cd1 N3 C15 . . . . 165.2(3) ?
    C25 Cd1 N3 C15 . . . . 158.3(3) ?
    O5 Cd1 N3 C14 3_677 . . . -152.5(3) ?
    N1 Cd1 N3 C14 . . . . 99.1(3) ?
    O3 Cd1 N3 C14 . . . . -47.1(3) ?
    O4 Cd1 N3 C14 . . . . 7.5(3) ?
    O5 Cd1 N3 C14 . . . . -13.1(6) ?
    C25 Cd1 N3 C14 . . . . -20.0(3) ?
    C6 C1 C2 C3 . . . . 0.0(5) ?
    C1 C2 C3 C4 . . . . 0.2(5) ?
    C2 C3 C4 C5 . . . . -0.5(5) ?
    C3 C4 C5 C6 . . . . 0.8(5) ?
    C4 C5 C6 C1 . . . . -0.6(4) ?
    C4 C5 C6 C7 . . . . -179.9(3) ?
    C2 C1 C6 C5 . . . . 0.2(4) ?
    C2 C1 C6 C7 . . . . 179.6(3) ?
    C5 C6 C7 O1 . . . . -179.0(3) ?
    C1 C6 C7 O1 . . . . 1.7(4) ?
    C5 C6 C7 C8 . . . . 0.2(4) ?
    C1 C6 C7 C8 . . . . -179.1(3) ?
    O1 C7 C8 C9 . . . . -3.1(4) ?
    C6 C7 C8 C9 . . . . 177.7(2) ?
    C12 N2 C9 C8 . . . . 104.2(3) ?
    C10 N2 C9 C8 . . . . -73.3(4) ?
    C7 C8 C9 N2 . . . . 175.6(2) ?
    C12 N2 C10 C11 . . . . 0.1(3) ?
    C9 N2 C10 C11 . . . . 178.0(3) ?
    N2 C10 C11 N1 . . . . -0.7(4) ?
    C12 N1 C11 C10 . . . . 1.1(3) ?
    Cd1 N1 C11 C10 . . . . 179.5(2) ?
    C11 N1 C12 N2 . . . . -1.1(3) ?
    Cd1 N1 C12 N2 . . . . -179.42(16) ?
    C10 N2 C12 N1 . . . . 0.6(3) ?
    C9 N2 C12 N1 . . . . -177.3(2) ?
    C15 N4 C13 C14 . . . . -0.3(4) ?
    C16 N4 C13 C14 . . . . 174.2(3) ?
    N4 C13 C14 N3 . . . . 0.7(5) ?
    C15 N3 C14 C13 . . . . -0.9(4) ?
    Cd1 N3 C14 C13 . . . . 177.8(3) ?
    C14 N3 C15 N4 . . . . 0.7(4) ?
    Cd1 N3 C15 N4 . . . . -177.87(18) ?
    C13 N4 C15 N3 . . . . -0.3(4) ?
    C16 N4 C15 N3 . . . . -174.7(3) ?
    C15 N4 C16 C17 . . . . 100.1(3) ?
    C13 N4 C16 C17 . . . . -73.3(4) ?
    N4 C16 C17 C18 . . . . 171.1(2) ?
    C16 C17 C18 O2 . . . . 0.8(4) ?
    C16 C17 C18 C19 . . . . -178.9(2) ?
    O2 C18 C19 C20 . . . . -178.7(3) ?
    C17 C18 C19 C20 . . . . 1.0(4) ?
    O2 C18 C19 C24 . . . . 1.5(4) ?
    C17 C18 C19 C24 . . . . -178.7(3) ?
    C24 C19 C20 C21 . . . . 0.1(5) ?
    C18 C19 C20 C21 . . . . -179.6(3) ?
    C19 C20 C21 C22 . . . . 0.4(5) ?
    C20 C21 C22 C23 . . . . -0.8(6) ?
    C21 C22 C23 C24 . . . . 0.7(6) ?
    C22 C23 C24 C19 . . . . -0.1(5) ?
    C20 C19 C24 C23 . . . . -0.3(5) ?
    C18 C19 C24 C23 . . . . 179.5(3) ?
    Cd1 O4 C25 O3 . . . . -5.3(3) ?
    Cd1 O4 C25 C26 . . . . 172.9(3) ?
    Cd1 O3 C25 O4 . . . . 5.6(3) ?
    Cd1 O3 C25 C26 . . . . -172.7(3) ?
    O5 Cd1 C25 O4 3_677 . . . -156.24(15) ?
    N1 Cd1 C25 O4 . . . . -13.4(2) ?
    N3 Cd1 C25 O4 . . . . 86.62(18) ?
    O3 Cd1 C25 O4 . . . . -174.6(3) ?
    O5 Cd1 C25 O4 . . . . -92.28(17) ?
    O5 Cd1 C25 O3 3_677 . . . 18.4(2) ?
    N1 Cd1 C25 O3 . . . . 161.30(16) ?
    N3 Cd1 C25 O3 . . . . -98.73(18) ?
    O4 Cd1 C25 O3 . . . . 174.6(3) ?
    O5 Cd1 C25 O3 . . . . 82.37(17) ?
    O5 Cd1 C25 C26 3_677 . . . 95(2) ?
    N1 Cd1 C25 C26 . . . . -122(2) ?
    N3 Cd1 C25 C26 . . . . -22(2) ?
    O3 Cd1 C25 C26 . . . . 77(2) ?
    O4 Cd1 C25 C26 . . . . -108(2) ?
    O5 Cd1 C25 C26 . . . . 159(2) ?
    Cd1 O5 C27 O6 3_677 . . . 8.6(3) ?
    Cd1 O5 C27 O6 . . . . -135.5(2) ?
    Cd1 O5 C27 C28 3_677 . . . -170.7(2) ?
    Cd1 O5 C27 C28 . . . . 45.2(4) ?
loop_
    _geom_hbond_atom_site_label_D
    _geom_hbond_atom_site_label_H
    _geom_hbond_atom_site_label_A
    _geom_hbond_site_symmetry_A
    _geom_hbond_distance_DH
    _geom_hbond_distance_HA
    _geom_hbond_distance_DA
    _geom_hbond_angle_DHA
    O7 H7A O3 2_646 0.85 2.11 2.949(3) 169
    O7 H7B O4 1_554 0.85 1.99 2.829(3) 171
    O8 H8B O6 1_554 0.85 2.03 2.838(3) 159
    O8 H8A O7 3_665 0.85 1.97 2.818(3) 174
