# Supplementary material for: Di-μ-acetato-κ4 O:O-bis­{(acetato-κ2 O,O′)bis­[3-(1H-imidazol-1-yl-κN 3)-1-phenyl­propan-1-one]cadmium} tetra­hydrate
Source: Acta Crystallogr Sect E Struct Rep Online. 2011 Nov 30;67(Pt 12):m1884. doi: 10.1107/S1600536811050021 (PMC3238768; doi:10.1107/S1600536811050021)
Supplement: Supplementary file 2 [file e-67-m1884-Isup2.hkl]

# 
# h,k,l, Fc-squared, Fo-squared, sigma(Fo-squared) and status flag 
# 
data_I
_shelx_title ' 080329A in P2(1)/c' 
_shelx_refln_list_code          4 
_shelx_F_calc_maximum      266.87 
_exptl_crystal_F_000      1368.00 
_reflns_d_resolution_high  0.7606 
 
loop_ 
 _symmetry_equiv_pos_as_xyz 
 'x, y, z' 
 '-x, y+1/2, -z+1/2' 
 '-x, -y, -z' 
 'x, -y-1/2, z-1/2' 
 
_cell_length_a    18.8177 
_cell_length_b    10.6490 
_cell_length_c    15.8640 
_cell_angle_alpha  90.000 
_cell_angle_beta  112.036 
_cell_angle_gamma  90.000 
 
_shelx_F_squared_multiplier     1.000 
 
loop_ 
 _refln_index_h 
 _refln_index_k 
 _refln_index_l 
 _refln_F_squared_calc 
 _refln_F_squared_meas 
 _refln_F_squared_sigma 
 _refln_observed_status 
   3   0   0      227.45      162.84     13.34 o 
   4   0   0     4082.50     4111.68     57.07 o 
   5   0   0     5365.90     5380.09     74.33 o 
   6   0   0     9136.88     8551.95     81.12 o 
   7   0   0     8262.06     7736.81     77.73 o 
   8   0   0     5614.11     5016.80     82.37 o 
   9   0   0        4.33        1.05     15.92 o 
  10   0   0     1327.09     1301.08     49.07 o 
  11   0   0     5887.13     6103.59    140.62 o 
  12   0   0     7664.58     7317.59    122.46 o 
  13   0   0     7953.86     7490.67    127.22 o 
  14   0   0     4844.22     4681.54    102.54 o 
  15   0   0      179.27      206.32     37.16 o 
  16   0   0      227.93      104.96     50.68 o 
  17   0   0      683.37      713.26    100.60 o 
  18   0   0     2229.67     2214.02     82.87 o 
  19   0   0     1966.44     2198.11     85.00 o 
  20   0   0     1460.09     1611.52    113.94 o 
  21   0   0      148.28       -6.86     83.07 o 
  22   0   0      198.85      182.15     95.27 o 
   1   1   0       83.77       96.03      8.38 o 
   2   1   0       36.49       51.33      5.29 o 
   3   1   0       41.31       28.11      6.33 o 
   4   1   0       44.81       42.40      8.72 o 
   5   1   0        9.73       14.46      8.38 o 
   6   1   0       98.00       89.93     25.15 o 
   7   1   0      654.97      647.66     19.15 o 
   8   1   0      573.52      516.86     18.05 o 
   9   1   0      914.33      913.60     22.77 o 
  10   1   0      824.36      736.45     37.48 o 
  11   1   0      188.12      123.97     16.74 o 
  12   1   0      138.46      125.48     16.31 o 
  13   1   0      250.76      267.86     26.04 o 
  14   1   0      176.24      155.92     25.25 o 
  15   1   0        0.16       -0.21     21.93 o 
  16   1   0       27.26        4.41     21.93 o 
  17   1   0       41.02       17.81     23.73 o 
  18   1   0       15.61       19.06     25.55 o 
  19   1   0       56.23      -36.41     36.41 o 
  20   1   0       71.18       94.47     37.75 o 
  21   1   0       11.59       -6.95     59.07 o 
  22   1   0       27.16       19.38     99.46 o 
   0   2   0     1650.82     1770.50     26.26 o 
   1   2   0    26443.05    27959.49    181.14 o 
   2   2   0     6915.51     7348.95     64.34 o 
   3   2   0     8431.44     8187.26    161.07 o 
   4   2   0    13515.60    13354.44     95.98 o 
   5   2   0      799.57      704.15     17.43 o 
   6   2   0    12527.03    11912.70     91.79 o 
   7   2   0     2000.16     1669.21     27.67 o 
   8   2   0    17071.45    17412.88    131.11 o 
   9   2   0     1038.62      976.68     33.66 o 
  10   2   0     1209.50     1186.54     33.08 o 
  11   2   0     3052.74     3097.88     46.09 o 
  12   2   0    16807.98    17000.03    175.79 o 
  13   2   0     1762.48     1739.35     49.33 o 
  14   2   0     4773.77     4685.28     80.05 o 
  15   2   0      538.72      536.95     35.29 o 
  16   2   0      520.84      494.83     47.72 o 
  17   2   0      176.97      182.85     41.73 o 
  18   2   0     1437.62     1512.97     74.11 o 
  19   2   0     1073.31     1339.65    132.99 o 
  20   2   0      899.41      964.23     68.32 o 
  21   2   0      714.93      769.90     66.68 o 
  22   2   0        0.14      -21.31     54.87 o 
   1   3   0      606.59      603.81     13.80 o 
   2   3   0     2730.10     2920.20     48.42 o 
   3   3   0     3270.52     3506.52     76.91 o 
   4   3   0      576.62      589.44     19.34 o 
   5   3   0      324.46      347.43     12.61 o 
   6   3   0     1949.61     1970.17     31.57 o 
   7   3   0      419.33      437.09     16.78 o 
   8   3   0      129.60      113.21     14.08 o 
   9   3   0        0.96       -3.04     10.63 o 
  10   3   0      196.77      241.05     16.91 o 
  11   3   0      856.18     1012.64     52.16 o 
  12   3   0       69.43       76.58     17.05 o 
  13   3   0     1258.56     1160.37     57.09 o 
  14   3   0       22.12       42.17     32.00 o 
  15   3   0       56.80       27.31     31.79 o 
  16   3   0        0.88      -30.86     30.86 o 
  17   3   0       78.49       80.29     38.45 o 
  18   3   0       63.64       34.82     39.19 o 
  19   3   0       44.76       46.00     39.34 o 
  20   3   0        3.85      -36.67     36.67 o 
  21   3   0      119.95       78.67     45.01 o 
  22   3   0       80.99       -4.57     85.36 o 
   0   4   0    37024.90    37764.98    342.44 o 
   1   4   0     7176.66     7098.79     58.06 o 
   2   4   0     2143.78     2036.83     64.40 o 
   3   4   0       13.76        3.40      7.98 o 
   4   4   0    17310.03    18250.52    152.02 o 
   5   4   0     3480.71     3406.69     47.12 o 
   6   4   0    22314.42    22417.93    163.85 o 
   7   4   0    12714.54    12469.87    104.01 o 
   8   4   0     4078.47     4128.54     51.01 o 
   9   4   0     1211.35     1131.82     26.54 o 
  10   4   0     1031.72     1008.58     62.58 o 
  11   4   0     3918.13     4001.42     67.04 o 
  12   4   0     1650.07     1629.52     46.52 o 
  13   4   0     5138.59     5095.35    110.70 o 
  14   4   0      790.47      778.99     73.17 o 
  15   4   0     1821.91     1926.55     75.30 o 
  16   4   0      354.38      393.99     47.85 o 
  17   4   0      245.94      232.18     44.68 o 
  18   4   0     1322.00     1266.78     94.89 o 
  19   4   0     1373.86     1342.91     77.27 o 
  20   4   0      574.13      597.52    197.01 o 
  21   4   0      145.04       73.17     56.02 o 
   1   5   0       50.36       82.26      9.14 o 
   2   5   0      546.47      505.87     17.16 o 
   3   5   0      514.13      461.98     20.17 o 
   4   5   0      868.14      761.06     24.98 o 
   5   5   0      682.06      632.08     23.89 o 
   6   5   0       91.82      112.58     15.24 o 
   7   5   0       13.99        9.59     10.56 o 
   8   5   0       77.45      124.96     14.55 o 
   9   5   0      206.14      211.76     17.27 o 
  10   5   0      492.58      518.27     24.05 o 
  11   5   0       53.33       45.40     14.86 o 
  12   5   0      122.05      116.40     17.53 o 
  13   5   0      450.35      406.94     44.59 o 
  14   5   0       55.29       12.01     29.91 o 
  15   5   0       85.61       60.59     46.87 o 
  16   5   0      302.59      382.65     47.64 o 
  17   5   0      181.06      150.33     42.47 o 
  18   5   0       23.34      -12.46     37.69 o 
  19   5   0        8.87      -36.35     36.35 o 
  20   5   0       10.26       -7.20     62.50 o 
  21   5   0       90.63       -6.86     83.07 o 
   0   6   0     6957.90     6795.15     87.68 o 
   1   6   0     5978.99     6034.74     57.12 o 
   2   6   0     3526.66     3630.53     52.15 o 
   3   6   0      707.79      726.99     26.31 o 
   4   6   0      149.60      189.21     17.13 o 
   5   6   0     6755.56     6806.92     80.75 o 
   6   6   0     5745.71     5434.87     71.72 o 
   7   6   0     6554.00     6494.92    104.57 o 
   8   6   0     5545.23     5401.50     66.11 o 
   9   6   0      560.17      529.66     25.30 o 
  10   6   0     3634.25     3630.32     58.90 o 
  11   6   0      906.64      870.41     31.24 o 
  12   6   0     2615.99     2642.58     51.59 o 
  13   6   0      861.59      913.45     55.31 o 
  14   6   0      768.19      813.15     56.16 o 
  15   6   0      639.53      665.05     53.99 o 
  16   6   0       68.56       46.35     35.81 o 
  17   6   0      539.05      578.91     56.56 o 
  18   6   0     1490.57     1514.20    106.70 o 
  19   6   0     1017.63      998.90     72.88 o 
  20   6   0      403.19      216.45     88.41 o 
   1   7   0       91.06       89.67     12.08 o 
   2   7   0     1968.80     1955.41     41.30 o 
   3   7   0     3256.21     3420.49     61.07 o 
   4   7   0     2299.59     2341.30     46.59 o 
   5   7   0      342.48      404.41     24.06 o 
   6   7   0       51.36       14.68     14.78 o 
   7   7   0      228.45      202.95     21.00 o 
   8   7   0      518.13      520.49     28.93 o 
   9   7   0      440.00      448.96     24.77 o 
  10   7   0      528.84      514.10     26.42 o 
  11   7   0      156.99      204.70     24.66 o 
  12   7   0      156.48      125.30     19.67 o 
  13   7   0       32.94       27.84     28.11 o 
  14   7   0       33.47       44.78     60.97 o 
  15   7   0      154.65      134.76     38.06 o 
  16   7   0      172.22      138.59     39.35 o 
  17   7   0      191.45      180.01     44.80 o 
  18   7   0      116.86       54.77    105.18 o 
  19   7   0        0.01      -20.58     70.12 o 
   0   8   0     1631.33     1470.18     67.83 o 
   1   8   0     1327.50     1488.54     67.83 o 
   2   8   0     3768.98     3729.51     59.50 o 
   3   8   0        5.34        0.99     14.44 o 
   4   8   0      418.84      455.86     27.10 o 
   5   8   0      935.57      970.45     35.97 o 
   6   8   0     3533.25     3443.58     61.29 o 
   7   8   0     2066.70     1907.54     47.12 o 
   8   8   0      553.57      566.33     30.09 o 
   9   8   0       34.51       28.94     15.19 o 
  10   8   0       16.51      -14.96     14.96 o 
  11   8   0      456.50      533.90     28.46 o 
  12   8   0      712.83      779.96     33.31 o 
  13   8   0      921.99      906.56     59.07 o 
  14   8   0      409.49      454.65     81.55 o 
  15   8   0      146.45       55.26     35.05 o 
  16   8   0        1.00        2.27     35.37 o 
  17   8   0      234.33      196.41     46.33 o 
  18   8   0      218.30       70.88     70.12 o 
   1   9   0       44.62       68.99     21.82 o 
   2   9   0      226.19      269.33     28.55 o 
   3   9   0       98.37      118.64     23.87 o 
   4   9   0      705.83      736.91     32.82 o 
   5   9   0      179.09      180.30     21.82 o 
   6   9   0       25.21       11.29     17.14 o 
   7   9   0      119.93      106.15     20.56 o 
   8   9   0      185.06      178.11     23.34 o 
   9   9   0      358.05      383.89     25.42 o 
  10   9   0      234.87      290.69     24.14 o 
  11   9   0      448.12      432.02     28.21 o 
  12   9   0      138.39      145.53     22.21 o 
  13   9   0        0.93       19.43     30.18 o 
  14   9   0       29.10       10.16     46.87 o 
  15   9   0      120.21       94.14     75.45 o 
  16   9   0       85.72       11.17     37.16 o 
  17   9   0       13.30      -12.96     59.45 o 
   0  10   0      783.03      816.26     61.73 o 
   1  10   0     1220.52     1296.73     52.24 o 
   2  10   0      213.76      155.65     26.88 o 
   3  10   0       13.25      -11.13     18.54 o 
   4  10   0      223.19      258.59     30.36 o 
   5  10   0      963.39      867.43     46.08 o 
   6  10   0     1732.56     1719.74     62.11 o 
   7  10   0     1505.42     1513.96     46.78 o 
   8  10   0      489.88      521.40     32.48 o 
   9  10   0       87.29       44.96     20.48 o 
  10  10   0       56.56       15.86     17.59 o 
  11  10   0      211.49      170.34     23.24 o 
  12  10   0      625.06      650.57     34.07 o 
  13  10   0      745.99      743.91    113.18 o 
  14  10   0      179.64      170.24     78.50 o 
  15  10   0       24.42       14.13     38.87 o 
  16  10   0       16.83      -35.82     57.16 o 
   1  11   0      196.62      209.07     30.70 o 
   2  11   0      191.31      212.49     31.26 o 
   3  11   0      709.73      677.46     70.88 o 
   4  11   0      199.85      205.53     30.66 o 
   5  11   0      229.53      252.37     33.40 o 
   6  11   0        0.07      -19.59     19.59 o 
   7  11   0       36.49       18.31     43.82 o 
   8  11   0      250.24      258.17     64.40 o 
   9  11   0      226.57      234.82     33.96 o 
  10  11   0      161.90      186.92     27.58 o 
  11  11   0      299.41      288.68     27.69 o 
  12  11   0       14.45       -1.33     20.19 o 
  13  11   0        3.25      -16.43     30.98 o 
  14  11   0       42.29        2.29     51.06 o 
   0  12   0       34.62       45.73     37.35 o 
   1  12   0      340.43      376.17     38.80 o 
   2  12   0      120.02       94.20     28.50 o 
   3  12   0        0.09      -16.08     23.15 o 
   4  12   0      117.95       75.45     40.77 o 
   5  12   0      682.84      614.39     78.88 o 
   6  12   0       71.86       61.75     28.32 o 
   7  12   0      310.66      281.14     37.08 o 
   8  12   0      113.64       47.34     44.20 o 
   9  12   0      113.18       71.40     30.37 o 
  10  12   0        0.72      -18.19     40.44 o 
  11  12   0       86.22       24.34     25.37 o 
   1  13   0       42.55      -22.78     25.59 o 
   2  13   0       58.74      113.03     45.73 o 
   3  13   0      320.75      318.52     39.87 o 
   4  13   0      202.81      215.74     37.68 o 
   5  13   0      100.86      119.32     33.84 o 
   6  13   0        5.96      -25.26     25.26 o 
   7  13   0        6.82      -29.72     29.72 o 
   8  13   0       19.06       27.22     30.91 o 
 -23   1   1      324.53      423.45     60.44 o 
 -22   1   1        8.96       18.45     41.94 o 
 -21   1   1      137.28       80.15     38.59 o 
 -20   1   1      782.02      942.65     56.66 o 
 -19   1   1     1042.83     1173.66     47.69 o 
 -18   1   1     1690.34     1697.58     62.04 o 
 -17   1   1     1277.49     1332.27     48.51 o 
 -16   1   1      862.01      776.99     37.27 o 
 -15   1   1        0.39       -4.76     21.12 o 
 -14   1   1      710.98      694.54     33.67 o 
 -13   1   1     8959.62     8689.95     98.64 o 
 -12   1   1    12889.35    12108.45    117.45 o 
 -11   1   1     9602.76     9097.37     77.52 o 
 -10   1   1     2695.78     2678.15     35.49 o 
  -9   1   1      481.56      497.14     17.15 o 
  -8   1   1     3464.25     3309.84     37.13 o 
  -7   1   1    11959.88    11137.90     80.20 o 
  -6   1   1    18692.91    18064.31    134.56 o 
  -5   1   1    22117.12    21058.92    149.39 o 
  -4   1   1     7288.82     7061.30     58.20 o 
  -3   1   1     2437.83     2367.65     41.76 o 
  -2   1   1      798.75      911.25     52.59 o 
  -1   1   1    34485.96    34917.02    534.65 o 
   0   1   1    38388.94    41405.76    391.16 o 
   1   1   1    50787.34    51371.69    667.64 o 
   2   1   1    16670.36    16826.62    148.01 o 
   3   1   1     2199.49     2160.80     24.43 o 
   4   1   1      190.72      210.67     10.09 o 
   5   1   1     1128.23     1161.38     20.55 o 
   6   1   1     4666.79     4426.92     43.10 o 
   7   1   1    11026.51    10827.29     82.31 o 
   8   1   1    11244.46    10843.14     85.14 o 
   9   1   1     7984.93     7794.16     69.76 o 
  10   1   1      843.07      818.45     25.53 o 
  11   1   1     1940.50     2006.21     36.59 o 
  12   1   1     8834.99     8832.01     83.42 o 
  13   1   1     7280.22     7222.78     90.31 o 
  14   1   1     4487.41     4385.89     71.17 o 
  15   1   1     1126.77     1223.81     43.78 o 
  16   1   1       67.48       41.48     24.48 o 
  17   1   1      110.84       67.24     30.58 o 
  18   1   1      954.02      985.10     81.64 o 
  19   1   1     1431.79     1437.08     71.96 o 
  20   1   1     1360.80     1461.57     78.18 o 
  21   1   1      758.38      644.54     64.24 o 
  22   1   1      249.29      245.49     54.47 o 
 -23   2   1        4.19      -83.84     83.84 o 
 -22   2   1       32.35      -13.46     40.48 o 
 -21   2   1        4.88      -37.73     37.73 o 
 -20   2   1       31.35      -46.03     65.16 o 
 -19   2   1       27.75      -20.17     36.91 o 
 -18   2   1       59.23       21.73     36.38 o 
 -17   2   1       47.52        6.60     32.37 o 
 -16   2   1       87.77       77.57     25.28 o 
 -15   2   1        0.18       -8.14     20.48 o 
 -14   2   1     1112.63     1097.69     41.91 o 
 -13   2   1      332.24      395.93     29.92 o 
 -12   2   1        7.31        3.51     17.41 o 
 -11   2   1       31.23       31.18     12.55 o 
 -10   2   1       11.23       19.56     10.85 o 
  -9   2   1     2183.91     2225.21     33.60 o 
  -8   2   1      392.13      444.75     19.58 o 
  -7   2   1      527.52      535.98     16.87 o 
  -6   2   1      182.27      193.15     12.54 o 
  -5   2   1      102.88      118.78      7.37 o 
  -4   2   1      459.29      413.64     10.28 o 
  -3   2   1    18405.65    18847.07    123.86 o 
  -2   2   1    32105.83    33895.85    213.76 o 
  -1   2   1     7228.13     7547.04     94.39 o 
   0   2   1     4133.40     4267.05     39.13 o 
   1   2   1     5029.76     5142.98     77.36 o 
   2   2   1    12092.25    12506.79    275.90 o 
   3   2   1     8134.17     8563.06     66.05 o 
   4   2   1      403.63      532.81     16.22 o 
   5   2   1     5852.21     5732.55     52.95 o 
   6   2   1      804.15      781.58     20.31 o 
   7   2   1     4767.07     5065.47     53.06 o 
   8   2   1     1170.13     1172.62     27.29 o 
   9   2   1     1993.31     2013.02     35.57 o 
  10   2   1     3494.75     3485.46     48.87 o 
  11   2   1      450.43      544.07     24.72 o 
  12   2   1      105.07       97.22     18.30 o 
  13   2   1        1.52      -21.85     21.85 o 
  14   2   1       30.18      -22.94     22.94 o 
  15   2   1        0.04      -22.52     22.52 o 
  16   2   1       17.00       -3.34     33.09 o 
  17   2   1        0.41      -18.69     34.96 o 
  18   2   1       13.21       -0.63     37.35 o 
  19   2   1       14.57      -37.08     37.08 o 
  20   2   1       22.58        7.54     41.15 o 
  21   2   1       61.55       23.69     47.25 o 
  22   2   1        0.96      -41.16     89.17 o 
 -22   3   1       20.76       32.35     44.02 o 
 -21   3   1       25.50      -25.27     39.93 o 
 -20   3   1     1033.48     1183.21     73.22 o 
 -19   3   1     1290.42     1346.24     73.97 o 
 -18   3   1     1129.57     1137.35     99.84 o 
 -17   3   1      648.45      691.65     84.60 o 
 -16   3   1      517.40      566.04     82.31 o 
 -15   3   1      156.00       85.80     33.84 o 
 -14   3   1     4678.15     4337.81    100.81 o 
 -13   3   1     2186.99     2065.26     50.88 o 
 -12   3   1    11369.62    11035.40    131.65 o 
 -11   3   1     8270.01     8352.55     80.89 o 
 -10   3   1     1744.30     1780.33     50.38 o 
  -9   3   1        0.52       -3.25      7.52 o 
  -8   3   1     1529.20     1551.83     23.50 o 
  -7   3   1     4580.76     4357.80     39.99 o 
  -6   3   1     7149.35     6581.72     51.45 o 
  -5   3   1    20960.93    20752.34    146.26 o 
  -4   3   1     3971.62     4186.63     38.04 o 
  -3   3   1     4217.92     4344.40     39.33 o 
  -2   3   1     5817.77     5935.31     65.21 o 
  -1   3   1     4586.77     4676.25     40.13 o 
   0   3   1     7428.10     7629.00     58.02 o 
   1   3   1     8043.55     8111.84    124.75 o 
   2   3   1    15939.80    16740.39    415.37 o 
   3   3   1     2454.33     2481.83     45.03 o 
   4   3   1     1467.61     1490.60     37.31 o 
   5   3   1     9747.02     9445.33     76.73 o 
   6   3   1    11124.49    10593.61     86.29 o 
   7   3   1     7573.93     7057.99     66.33 o 
   8   3   1     9694.98     9563.44     84.69 o 
   9   3   1     5384.62     5190.70     87.23 o 
  10   3   1      408.27      409.95     20.97 o 
  11   3   1      510.94      595.92     25.39 o 
  12   3   1     3593.20     3535.93     57.86 o 
  13   3   1     4131.92     4318.51    101.43 o 
  14   3   1     2382.95     2226.96     78.10 o 
  15   3   1      613.97      659.49     52.29 o 
  16   3   1       20.65       12.84     34.72 o 
  17   3   1       29.39       57.18     40.01 o 
  18   3   1      559.88      556.38     73.17 o 
  19   3   1     1102.87     1142.09     73.25 o 
  20   3   1      870.99      928.98     70.55 o 
  21   3   1      644.36      641.10     67.45 o 
 -22   4   1       13.55       76.98     91.46 o 
 -21   4   1       22.50       -7.14    110.13 o 
 -20   4   1       17.09      -35.83     49.16 o 
 -19   4   1        9.60      -28.36     35.95 o 
 -18   4   1        1.77      -17.71     34.92 o 
 -17   4   1       82.33       58.21     59.83 o 
 -16   4   1      377.45      418.03     48.40 o 
 -15   4   1      331.66      311.03     48.40 o 
 -14   4   1       19.13       -9.33     34.68 o 
 -13   4   1       69.05       55.70     28.83 o 
 -12   4   1      142.87      151.00     27.15 o 
 -11   4   1      109.29      124.80     15.03 o 
 -10   4   1      201.95      250.10     13.69 o 
  -9   4   1       82.56       63.31      9.40 o 
  -8   4   1       58.69       61.70      8.42 o 
  -7   4   1        0.77       -6.80      6.80 o 
  -6   4   1     1507.88     1602.72     31.89 o 
  -5   4   1     7244.33     7840.45     63.91 o 
  -4   4   1     1081.51     1075.38     17.81 o 
  -3   4   1      106.14       80.46      7.46 o 
  -2   4   1     7274.60     7536.04     60.79 o 
  -1   4   1     1022.45     1173.10     27.17 o 
   0   4   1      305.36      345.41     13.44 o 
   1   4   1     2361.65     2368.15     27.09 o 
   2   4   1      185.76      174.73     12.81 o 
   3   4   1     1378.68     1621.80     41.66 o 
   4   4   1        1.28       -2.55      9.06 o 
   5   4   1     2495.65     2995.21     57.73 o 
   6   4   1     2733.94     2930.74     49.06 o 
   7   4   1      580.17      665.99     28.71 o 
   8   4   1      505.46      611.54     21.33 o 
   9   4   1     4404.44     4517.83     69.18 o 
  10   4   1       52.24       28.89     20.10 o 
  11   4   1       91.22      111.26     30.90 o 
  12   4   1     1996.69     1994.61     52.38 o 
  13   4   1      652.45      622.05     48.47 o 
  14   4   1      514.61      515.95     48.59 o 
  15   4   1       14.91      -25.87     31.67 o 
  16   4   1       42.28       42.05     46.87 o 
  17   4   1       38.44       47.27     38.02 o 
  18   4   1      190.18      202.91     46.15 o 
  19   4   1       40.48       -8.66     41.12 o 
  20   4   1       37.66       32.61     66.31 o 
  21   4   1       26.05       12.19     84.60 o 
 -21   5   1        0.14      -17.53     76.98 o 
 -20   5   1      287.85      290.39     53.63 o 
 -19   5   1      825.94      884.52     66.84 o 
 -18   5   1     1977.46     2110.98     87.08 o 
 -17   5   1     1028.39     1044.50     65.97 o 
 -16   5   1        4.33       -1.34     51.44 o 
 -15   5   1      134.86      136.26     36.46 o 
 -14   5   1      621.20      592.35     49.16 o 
 -13   5   1     1434.76     1357.38     62.40 o 
 -12   5   1     3467.18     3375.36     52.35 o 
 -11   5   1     2088.31     2021.30     39.73 o 
 -10   5   1     2541.69     2549.74     43.19 o 
  -9   5   1      708.52      731.10     25.67 o 
  -8   5   1     1610.53     1552.65     32.73 o 
  -7   5   1     7861.96     7753.49     76.57 o 
  -6   5   1    24026.23    24292.42    199.94 o 
  -5   5   1    10654.17    10313.69    100.85 o 
  -4   5   1     5283.32     4910.44     59.83 o 
  -3   5   1     4928.07     4889.43     46.67 o 
  -2   5   1      281.39      300.45     14.03 o 
  -1   5   1     3439.48     3318.06     39.60 o 
   0   5   1    14273.17    14779.67    108.01 o 
   1   5   1    13518.39    13468.09    113.42 o 
   2   5   1     6190.90     5934.42     67.62 o 
   3   5   1     1992.59     1962.38     37.18 o 
   4   5   1      322.44      296.68     18.37 o 
   5   5   1     3674.55     3798.29     55.63 o 
   6   5   1    11708.80    12053.26    149.48 o 
   7   5   1    13096.22    12815.08    111.95 o 
   8   5   1     6850.30     6721.69     73.92 o 
   9   5   1     1135.42     1129.02     38.97 o 
  10   5   1      118.56      115.34     21.43 o 
  11   5   1      569.71      584.40     33.74 o 
  12   5   1     1473.86     1530.36     49.54 o 
  13   5   1     2427.05     2480.48     81.78 o 
  14   5   1     2608.17     2770.14     87.90 o 
  15   5   1     1932.02     2029.10     80.34 o 
  16   5   1      287.15      259.87     60.21 o 
  17   5   1       60.34       47.98     62.88 o 
  18   5   1      772.03      825.74    128.42 o 
  19   5   1     1001.36      997.89    104.03 o 
  20   5   1      613.14      481.68    107.46 o 
 -21   6   1       69.37       38.87     82.31 o 
 -20   6   1       19.40       13.72     71.64 o 
 -19   6   1        5.86       31.35     41.01 o 
 -18   6   1       59.73       81.53     39.35 o 
 -17   6   1      157.44      120.26     62.11 o 
 -16   6   1      119.38      117.65     38.39 o 
 -15   6   1      666.07      686.21     53.15 o 
 -14   6   1      852.17      863.12     55.97 o 
 -13   6   1      808.13      827.49     52.20 o 
 -12   6   1       39.78       46.35     16.16 o 
 -11   6   1       61.72       51.37     17.93 o 
 -10   6   1      211.62      226.97     19.04 o 
  -9   6   1     1005.31      997.43     30.34 o 
  -8   6   1      540.79      499.12     22.55 o 
  -7   6   1       26.76       -5.31     13.34 o 
  -6   6   1      243.11      254.40     19.37 o 
  -5   6   1      588.68      599.20     25.63 o 
  -4   6   1        1.79       11.41     16.53 o 
  -3   6   1     6179.73     6567.05     74.93 o 
  -2   6   1     1842.11     1714.66     37.68 o 
  -1   6   1      800.27      877.63     21.67 o 
   0   6   1      446.07      438.23     16.75 o 
   1   6   1       35.30       47.41      8.69 o 
   2   6   1      235.01      249.32     17.64 o 
   3   6   1      712.98      800.33     28.40 o 
   4   6   1     1763.82     1858.81     40.79 o 
   5   6   1      898.94      920.91     31.33 o 
   6   6   1     2598.05     2490.31     51.83 o 
   7   6   1      153.60      160.29     22.99 o 
   8   6   1      388.32      375.41     21.94 o 
   9   6   1      551.83      560.42     25.96 o 
  10   6   1     3421.38     3265.59     53.89 o 
  11   6   1       60.46       60.08     16.17 o 
  12   6   1       93.33       96.87     18.85 o 
  13   6   1       39.14       46.07     31.44 o 
  14   6   1       30.01      -30.45     30.45 o 
  15   6   1      136.37      139.71     39.00 o 
  16   6   1      713.62      798.50    193.59 o 
  17   6   1       91.43       59.01     40.28 o 
  18   6   1       63.89        5.40     41.90 o 
  19   6   1       40.61       -3.05     77.74 o 
  20   6   1        4.06      -71.64     71.64 o 
 -20   7   1      399.02      298.00     90.70 o 
 -19   7   1      261.13      268.28     84.60 o 
 -18   7   1     1217.12     1275.48     74.75 o 
 -17   7   1      942.57      911.49     64.88 o 
 -16   7   1      193.69      164.55     40.24 o 
 -15   7   1        0.80      -38.49     38.49 o 
 -14   7   1     1039.70     1157.49     72.02 o 
 -13   7   1     1273.79     1394.22     74.31 o 
 -12   7   1      531.10      588.36     28.12 o 
 -11   7   1     2811.71     2745.87     50.09 o 
 -10   7   1      537.85      505.45     27.39 o 
  -9   7   1      182.72      179.85     18.56 o 
  -8   7   1     1084.00      987.57     34.59 o 
  -7   7   1     2591.38     2569.27     50.34 o 
  -6   7   1     3571.35     3552.08     57.86 o 
  -5   7   1     3901.79     3942.84     60.43 o 
  -4   7   1     2136.81     2146.53     43.71 o 
  -3   7   1       82.94       72.98     19.09 o 
  -2   7   1      624.51      624.43     21.76 o 
  -1   7   1     1076.98     1106.70     30.34 o 
   0   7   1     1790.61     1697.83     36.19 o 
   1   7   1     4310.75     4234.69     60.60 o 
   2   7   1     5120.91     5183.03     69.61 o 
   3   7   1     2898.18     2878.72     51.59 o 
   4   7   1        3.59       13.00     14.25 o 
   5   7   1     1066.13     1022.45     35.34 o 
   6   7   1     2826.70     2686.45     53.12 o 
   7   7   1     2258.24     2282.47     49.66 o 
   8   7   1      931.12      935.99     34.54 o 
   9   7   1      564.76      589.15     27.38 o 
  10   7   1      334.64      317.07     27.94 o 
  11   7   1      346.72      379.37     28.66 o 
  12   7   1     1200.58     1224.84     38.26 o 
  13   7   1     1571.48     1529.84     69.90 o 
  14   7   1      722.50      734.79     56.27 o 
  15   7   1      498.81      464.19     50.89 o 
  16   7   1       35.11       -9.79     34.78 o 
  17   7   1       59.57       70.85     39.85 o 
  18   7   1      200.70      194.35     76.98 o 
  19   7   1      563.32      635.63    104.41 o 
 -19   8   1        6.66       16.77     71.64 o 
 -18   8   1       38.69       16.01     64.02 o 
 -17   8   1      146.11      113.10     41.33 o 
 -16   8   1       62.88       92.32     38.27 o 
 -15   8   1       89.64       51.09     35.82 o 
 -14   8   1        1.64       -3.79     41.54 o 
 -13   8   1       60.18       69.05     31.78 o 
 -12   8   1       84.18       72.99     18.91 o 
 -11   8   1      874.82      854.47     32.77 o 
 -10   8   1      180.89      209.29     28.60 o 
  -9   8   1      794.53      771.06     30.71 o 
  -8   8   1       92.32      134.04     20.24 o 
  -7   8   1       80.76       92.30     18.83 o 
  -6   8   1      104.64      133.43     32.50 o 
  -5   8   1      528.72      569.08     28.00 o 
  -4   8   1     1878.25     1759.16     42.49 o 
  -3   8   1      830.13      862.55     31.96 o 
  -2   8   1     1641.55     1654.57     39.54 o 
  -1   8   1      111.66      109.07     21.56 o 
   0   8   1     1506.28     1529.79    111.65 o 
   1   8   1      834.99      755.13     31.53 o 
   2   8   1      703.84      650.58     29.44 o 
   3   8   1     1348.04     1388.37     40.01 o 
   4   8   1      211.21      192.38     21.34 o 
   5   8   1      426.13      447.29     27.51 o 
   6   8   1     1541.07     1470.89     49.57 o 
   7   8   1       32.68       31.35     17.19 o 
   8   8   1       46.65       50.60     18.34 o 
   9   8   1      834.89      789.73     31.93 o 
  10   8   1        1.43       -2.24     15.44 o 
  11   8   1       81.75       64.23     18.80 o 
  12   8   1      480.99      531.52     37.62 o 
  13   8   1      170.99      201.34     39.25 o 
  14   8   1       34.10       -6.65     31.98 o 
  15   8   1      235.16      191.84     43.32 o 
  16   8   1      330.25      366.84     61.73 o 
  17   8   1       71.45       13.86     40.62 o 
  18   8   1      277.22      217.21     81.55 o 
 -17   9   1      275.76      226.36     73.17 o 
 -16   9   1      100.87       83.66     38.80 o 
 -15   9   1       23.14       64.26     36.07 o 
 -14   9   1      159.39      172.28     38.46 o 
 -13   9   1      790.69      770.39     54.36 o 
 -12   9   1      309.72      237.99     24.04 o 
 -11   9   1      263.88      265.67     27.72 o 
 -10   9   1      216.92      247.03     23.09 o 
  -9   9   1       69.02       80.75     30.73 o 
  -8   9   1       82.66       77.39     19.39 o 
  -7   9   1      647.51      642.58     31.66 o 
  -6   9   1     1899.69     1852.82     46.64 o 
  -5   9   1     1630.72     1627.33     47.93 o 
  -4   9   1       53.99       31.10     20.08 o 
  -3   9   1     1136.52     1124.74     46.89 o 
  -2   9   1      964.10      963.74     43.65 o 
  -1   9   1     1711.46     1720.35     72.40 o 
   0   9   1     3515.61     3480.76     77.33 o 
   1   9   1     3907.19     3735.28    127.66 o 
   2   9   1      744.84      740.41     40.38 o 
   3   9   1      553.16      556.95     36.35 o 
   4   9   1       57.21       29.61     17.64 o 
   5   9   1      993.01      980.83     37.81 o 
   6   9   1     1612.78     1601.04     46.12 o 
   7   9   1     1222.09     1282.38     43.13 o 
   8   9   1      761.26      740.93     40.03 o 
   9   9   1      329.98      347.46     25.58 o 
  10   9   1       12.84      -16.26     16.26 o 
  11   9   1       23.59      -12.17     16.75 o 
  12   9   1      514.76      510.59     30.71 o 
  13   9   1      626.89      539.76    106.70 o 
  14   9   1      505.00      585.50     54.23 o 
  15   9   1      296.25      275.17     46.87 o 
  16   9   1       54.64      -10.67     58.69 o 
  17   9   1       14.56      -28.96     61.73 o 
 -16  10   1       61.02      -22.86     57.92 o 
 -15  10   1      149.20      146.87     57.92 o 
 -14  10   1      129.16      160.73     47.63 o 
 -13  10   1        7.35        3.05     29.88 o 
 -12  10   1       14.33      -12.22     19.03 o 
 -11  10   1      293.71      288.18     34.43 o 
 -10  10   1      345.26      409.19     27.76 o 
  -9  10   1      916.25      968.20     40.52 o 
  -8  10   1      387.28      367.54     29.02 o 
  -7  10   1       21.64       15.60     22.08 o 
  -6  10   1       42.97       30.32     21.78 o 
  -5  10   1      257.13      238.91     30.98 o 
  -4  10   1      197.96      163.30     27.34 o 
  -3  10   1      463.95      457.78     35.57 o 
  -2  10   1      342.19      351.41     33.41 o 
  -1  10   1      395.86      348.80     33.40 o 
   0  10   1      140.54      188.97     28.02 o 
   1  10   1      368.04      457.43     39.63 o 
   2  10   1      466.73      355.88     45.73 o 
   3  10   1      518.93      482.09     84.22 o 
   4  10   1      300.97      280.77     76.98 o 
   5  10   1        4.98        4.10     20.83 o 
   6  10   1      208.45      205.13     30.42 o 
   7  10   1      120.61       88.07     22.42 o 
   8  10   1      263.92      235.95     27.63 o 
   9  10   1      233.17      271.39     25.05 o 
  10  10   1      458.29      468.58     29.82 o 
  11  10   1      232.60      211.02     24.93 o 
  12  10   1      124.47      137.83     23.55 o 
  13  10   1        2.92      -30.90     30.90 o 
  14  10   1        1.06       14.95     34.48 o 
  15  10   1       22.58        2.29     56.40 o 
 -14  11   1      129.64       92.60     37.22 o 
 -13  11   1      152.64      141.68     37.44 o 
 -12  11   1      477.92      408.91     35.07 o 
 -11  11   1      373.71      358.68     33.46 o 
 -10  11   1      129.11      132.82     25.72 o 
  -9  11   1       25.87        2.09     23.76 o 
  -8  11   1      119.50       70.85     26.88 o 
  -7  11   1      532.59      571.26     42.72 o 
  -6  11   1      452.52      545.65     41.49 o 
  -5  11   1      528.16      472.92     39.33 o 
  -4  11   1      535.64      550.46     41.74 o 
  -3  11   1      184.29      186.06     37.35 o 
  -2  11   1       92.43      113.94     33.53 o 
  -1  11   1       28.70       -0.76     30.87 o 
   0  11   1      538.06      571.72     43.44 o 
   1  11   1      662.71      728.88     77.36 o 
   2  11   1      278.93      284.93     33.90 o 
   3  11   1       11.61        5.82     22.08 o 
   4  11   1      131.25       81.55     27.09 o 
   5  11   1       30.83       39.33     32.01 o 
   6  11   1      493.62      481.93     40.32 o 
   7  11   1      834.68      816.04     49.44 o 
   8  11   1      483.18      469.76     41.49 o 
   9  11   1      216.66      210.46     28.61 o 
  10  11   1        8.29       14.85     24.09 o 
  11  11   1       69.89       43.23     22.22 o 
  12  11   1      149.72      155.39     26.10 o 
  13  11   1      362.61      399.83     50.08 o 
 -12  12   1        1.75       -0.76     46.49 o 
 -11  12   1       97.85       95.63     30.80 o 
 -10  12   1      109.56       74.54     26.69 o 
  -9  12   1      292.83      257.73     38.22 o 
  -8  12   1      225.68      229.32     36.65 o 
  -7  12   1        3.46      -22.02     22.02 o 
  -6  12   1      109.51       77.41     30.10 o 
  -5  12   1        2.93      -12.31     28.96 o 
  -4  12   1       69.55       58.36     47.25 o 
  -3  12   1      683.18      785.80     49.83 o 
  -2  12   1      388.70      464.82     41.99 o 
  -1  12   1      215.22      193.96     42.30 o 
   0  12   1        6.71       -9.60     22.48 o 
   1  12   1      103.58      119.27     29.91 o 
   2  12   1      403.95      423.17     70.12 o 
   3  12   1      348.24      314.15     37.85 o 
   4  12   1      426.93      499.13     43.10 o 
   5  12   1      475.39      439.90     42.04 o 
   6  12   1      147.09      146.40     45.73 o 
   7  12   1       35.64       43.30     27.88 o 
   8  12   1        7.36       -6.03     25.60 o 
   9  12   1      130.86      110.31     32.56 o 
  10  12   1      184.41      200.97     31.43 o 
  11  12   1      103.94       95.90     28.02 o 
  -8  13   1      104.11       70.98     32.98 o 
  -7  13   1       64.28       53.27     30.59 o 
  -6  13   1      292.41      300.77     40.15 o 
  -5  13   1      287.25      297.45    105.94 o 
  -4  13   1      108.30      116.05     33.06 o 
  -3  13   1       32.70      -12.02     26.34 o 
  -2  13   1       12.08        1.50     25.85 o 
  -1  13   1       92.86       81.05     30.98 o 
   0  13   1      162.66      166.18     33.94 o 
   1  13   1      283.05      262.92     46.11 o 
   2  13   1       49.27       26.59     28.43 o 
   3  13   1       19.18      -25.85     25.85 o 
   4  13   1       35.42      -26.14     26.14 o 
   5  13   1      172.69      161.61     49.16 o 
   6  13   1       56.86       29.97     30.02 o 
   7  13   1       94.39       62.69     55.26 o 
 -23   0   2      444.21      355.92    108.22 o 
 -22   0   2       75.99       98.76     98.32 o 
 -21   0   2        1.88      -12.70     34.77 o 
 -20   0   2      176.93      180.71     43.03 o 
 -19   0   2      706.95      782.33     58.37 o 
 -18   0   2     2964.86     2969.79    232.45 o 
 -17   0   2     3139.87     3371.76     94.06 o 
 -16   0   2     1571.08     1477.77     63.34 o 
 -15   0   2        0.45       42.09     49.54 o 
 -14   0   2      442.34      472.10     41.58 o 
 -13   0   2      755.65      769.50     46.88 o 
 -12   0   2     5858.84     5560.15    101.45 o 
 -11   0   2    11412.04    10924.05    152.43 o 
 -10   0   2     4498.01     4311.83    175.29 o 
  -9   0   2     8260.96     8925.62    160.43 o 
  -8   0   2     7656.83     7738.81    105.33 o 
  -7   0   2      608.30      444.17     26.57 o 
  -6   0   2     1921.35     1665.52    121.56 o 
  -5   0   2    36141.14    35269.83    453.48 o 
  -4   0   2    47778.14    47445.18    437.77 o 
  -3   0   2    22580.96    23512.21    302.57 o 
  -2   0   2      315.76      351.35     16.01 o 
  -1   0   2     7367.07     7144.36    100.60 o 
   0   0   2    12969.58    13204.18    175.29 o 
   1   0   2    43321.64    43865.98    648.58 o 
   2   0   2    48076.05    46973.81    615.43 o 
   3   0   2    13766.66    13574.52    117.65 o 
   4   0   2     1040.02     1075.67     24.74 o 
   5   0   2     4364.22     4414.64     53.38 o 
   6   0   2      233.74      153.88     19.24 o 
   7   0   2    60588.34    62177.34    469.87 o 
   8   0   2     8759.77     7899.71     88.14 o 
   9   0   2    15116.15    14936.44    142.91 o 
  10   0   2     2497.04     2551.23     49.94 o 
  11   0   2      100.29      155.73     21.98 o 
  12   0   2      425.46      477.12     43.01 o 
  13   0   2     1882.97     1841.99     77.74 o 
  14   0   2     4969.58     4949.48    109.68 o 
  15   0   2     6358.05     6614.58    131.30 o 
  16   0   2      806.74      888.91     58.65 o 
  17   0   2      152.62      123.26     40.04 o 
  18   0   2      160.91      156.67     42.86 o 
  19   0   2      844.68      786.23     62.88 o 
  20   0   2     1379.01     1454.94    137.95 o 
  21   0   2     1634.17     1976.24    155.48 o 
 -23   1   2       50.00      143.76     65.93 o 
 -22   1   2       38.04      -35.61     35.61 o 
 -21   1   2       91.86      110.45     37.81 o 
 -20   1   2      131.53       73.43     35.36 o 
 -19   1   2       11.30       -3.00     23.34 o 
 -18   1   2       31.22       35.83     29.81 o 
 -17   1   2      603.84      577.34     34.88 o 
 -16   1   2        7.59      -11.12     20.65 o 
 -15   1   2      601.05      557.68     32.71 o 
 -14   1   2       55.23       21.31     19.39 o 
 -13   1   2       23.05      -17.91     17.91 o 
 -12   1   2      108.16       87.98     19.30 o 
 -11   1   2      280.00      313.01     14.92 o 
 -10   1   2     2683.92     2836.87     34.87 o 
  -9   1   2      488.88      555.48     25.19 o 
  -8   1   2     5334.58     5612.13     79.34 o 
  -7   1   2      534.72      551.02     20.01 o 
  -6   1   2     1074.03     1039.54     26.96 o 
  -5   1   2    11509.07    11266.67     87.64 o 
  -4   1   2    18821.38    18506.64    129.63 o 
  -3   1   2     2896.14     2996.59     33.12 o 
  -2   1   2     2716.58     2601.48     33.40 o 
  -1   1   2       72.14        9.15     19.82 o 
   0   1   2     1008.34      922.19     14.23 o 
   1   1   2     2303.00     2333.15     26.51 o 
   2   1   2    36931.59    37985.12    374.79 o 
   3   1   2     4501.78     4403.73     40.75 o 
   4   1   2      799.68      860.78     19.33 o 
   5   1   2     3263.72     3420.68     36.06 o 
   6   1   2      936.29     1008.69     21.83 o 
   7   1   2      833.60      981.99     26.56 o 
   8   1   2     1920.23     2053.29     41.07 o 
   9   1   2      504.97      529.18     22.89 o 
  10   1   2      598.54      671.69     26.19 o 
  11   1   2      244.16      324.91     20.81 o 
  12   1   2       32.21       43.31     16.80 o 
  13   1   2       38.65       12.67     17.46 o 
  14   1   2       15.53      -21.89     21.89 o 
  15   1   2       50.34       -9.46     30.14 o 
  16   1   2       12.82       11.97     24.13 o 
  17   1   2        4.60      -23.92     23.92 o 
  18   1   2       34.40       36.89     39.32 o 
  19   1   2        0.54      -36.56     36.56 o 
  20   1   2      124.19      129.20     46.97 o 
  21   1   2        0.74      -32.94     42.55 o 
 -23   2   2      542.70      571.94    117.75 o 
 -22   2   2      161.11      135.12     46.47 o 
 -21   2   2       24.13       -3.99     39.00 o 
 -20   2   2      313.30      345.74     49.46 o 
 -19   2   2     1130.43      969.50     64.24 o 
 -18   2   2     2670.62     2641.30    200.06 o 
 -17   2   2     3606.84     3601.70    100.82 o 
 -16   2   2     1883.36     1980.39     50.44 o 
 -15   2   2      957.82      899.77     37.81 o 
 -14   2   2     1639.62     1563.99     43.40 o 
 -13   2   2     3647.51     3567.02     59.19 o 
 -12   2   2    10726.21    10249.98    104.59 o 
 -11   2   2    11556.14    11254.08     88.79 o 
 -10   2   2     2490.38     2418.59     33.30 o 
  -9   2   2      617.81      563.91     14.40 o 
  -8   2   2     1858.96     1941.41     23.87 o 
  -7   2   2     5481.90     5499.31     44.08 o 
  -6   2   2    10271.86     9794.01     66.99 o 
  -5   2   2    21125.20    20769.36    125.48 o 
  -4   2   2     6276.54     5716.81     42.98 o 
  -3   2   2     7926.79     8530.25     62.05 o 
  -2   2   2     4614.46     4852.48     70.21 o 
  -1   2   2     1392.44     1478.44     20.60 o 
   0   2   2     8256.50     8470.07     70.40 o 
   1   2   2    19457.88    20201.67    153.80 o 
   2   2   2    13965.17    13348.49    148.14 o 
   3   2   2    23525.79    23478.71    193.51 o 
   4   2   2     1902.91     1770.19     26.05 o 
   5   2   2     1710.55     1582.66     26.44 o 
   6   2   2    13667.48    13490.68    106.03 o 
   7   2   2    20244.58    19867.29    148.40 o 
   8   2   2     7526.80     7273.23     72.34 o 
   9   2   2     4797.60     4615.97     57.10 o 
  10   2   2      698.65      651.48     26.46 o 
  11   2   2      840.93      840.96     31.09 o 
  12   2   2       71.94       82.05     21.78 o 
  13   2   2     6140.33     6282.79     77.52 o 
  14   2   2     2254.61     2249.86     58.76 o 
  15   2   2      560.71      664.08     53.79 o 
  16   2   2     1041.01     1034.48     79.64 o 
  17   2   2        9.32      -16.75     60.21 o 
  18   2   2      232.83      217.26     46.77 o 
  19   2   2     1110.80     1175.68     73.33 o 
  20   2   2      472.48      459.64     59.21 o 
  21   2   2      709.78      840.49     71.73 o 
 -23   3   2       21.85      -64.02     81.55 o 
 -22   3   2       92.52      134.31    123.47 o 
 -21   3   2       33.45       -8.38     58.30 o 
 -20   3   2        0.29      -27.52     36.01 o 
 -19   3   2       17.68       28.82     37.62 o 
 -18   3   2      240.51      235.14     56.02 o 
 -17   3   2      254.57      121.96     37.46 o 
 -16   3   2       25.48        3.51     51.06 o 
 -15   3   2      309.47      336.66     89.55 o 
 -14   3   2      230.57      275.14     26.92 o 
 -13   3   2      114.65      127.07     21.47 o 
 -12   3   2      839.18      793.92     36.41 o 
 -11   3   2      239.39      232.33     13.14 o 
 -10   3   2       77.66       49.21     11.03 o 
  -9   3   2      909.56      957.98     19.64 o 
  -8   3   2      799.34      841.81     17.59 o 
  -7   3   2     5215.61     5722.44     47.61 o 
  -6   3   2       33.32       29.29      6.29 o 
  -5   3   2      409.96      447.54     16.79 o 
  -4   3   2     9336.26     9487.45     71.24 o 
  -3   3   2     7910.89     8390.53     64.19 o 
  -2   3   2     2024.37     2112.22     24.90 o 
  -1   3   2     1701.79     1729.04     22.12 o 
   0   3   2      520.66      494.62     18.69 o 
   1   3   2        2.21        0.87      5.70 o 
   2   3   2      972.93      914.58     43.44 o 
   3   3   2      103.59      145.45     16.27 o 
   4   3   2       12.87        5.80      7.18 o 
   5   3   2      749.09      908.38     21.13 o 
   6   3   2      611.24      602.90     20.27 o 
   7   3   2       59.00       45.25     11.68 o 
   8   3   2      361.73      376.84     22.00 o 
   9   3   2      902.60      890.14     28.43 o 
  10   3   2     1420.48     1455.45     35.31 o 
  11   3   2      354.22      393.01     26.18 o 
  12   3   2      159.00      180.14     25.46 o 
  13   3   2        0.29      -18.97     21.62 o 
  14   3   2      164.23      138.00     40.39 o 
  15   3   2       60.10       -6.49     33.96 o 
  16   3   2       72.78       40.80     38.19 o 
  17   3   2       71.23       51.57     40.87 o 
  18   3   2      293.61      254.18     47.78 o 
  19   3   2      136.39       96.73     69.74 o 
  20   3   2        2.63      -40.30     40.30 o 
  21   3   2       28.97      -64.78     81.55 o 
 -22   4   2      204.09       80.79     87.65 o 
 -21   4   2       42.01       63.13     43.69 o 
 -20   4   2      339.18      337.15     63.64 o 
 -19   4   2      772.23      765.11     76.98 o 
 -18   4   2     1443.64     1484.52     73.66 o 
 -17   4   2     1265.13     1264.89     65.63 o 
 -16   4   2      449.49      415.93     44.80 o 
 -15   4   2      229.15      221.03     44.20 o 
 -14   4   2      611.02      660.58     48.05 o 
 -13   4   2      546.33      532.62     77.36 o 
 -12   4   2     3569.14     3623.47     85.98 o 
 -11   4   2     2941.24     2852.07     51.37 o 
 -10   4   2     4738.28     4546.20     53.72 o 
  -9   4   2     2496.66     2430.10     31.11 o 
  -8   4   2     1361.49     1386.33     22.68 o 
  -7   4   2     5219.07     5214.90     55.07 o 
  -6   4   2    17755.37    17972.71    126.90 o 
  -5   4   2    18441.53    18883.18    131.46 o 
  -4   4   2    12681.76    12918.48     97.39 o 
  -3   4   2    12600.06    13812.69    114.74 o 
  -2   4   2     1135.25     1286.66     20.90 o 
  -1   4   2     3216.63     3247.26     34.29 o 
   0   4   2     8885.66     8857.22     69.36 o 
   1   4   2    14857.08    15095.20    107.98 o 
   2   4   2     4082.31     3709.53     59.81 o 
   3   4   2     1356.30     1203.80     63.26 o 
   4   4   2     1941.60     2113.54     47.96 o 
   5   4   2     7762.77     8060.79     89.65 o 
   6   4   2     5483.09     5288.83     53.77 o 
   7   4   2    15497.67    15052.20    119.56 o 
   8   4   2    10177.16    10395.56    117.33 o 
   9   4   2     3494.68     3356.52     73.83 o 
  10   4   2     2213.80     2268.83     66.63 o 
  11   4   2       28.45       17.79     20.75 o 
  12   4   2       11.07       -7.37     39.82 o 
  13   4   2     4344.96     4461.31     79.94 o 
  14   4   2     2401.00     2658.18    110.51 o 
  15   4   2     3562.23     3428.42    100.80 o 
  16   4   2      422.91      465.99     53.17 o 
  17   4   2        0.26       -2.66     44.59 o 
  18   4   2      185.97      170.92     47.25 o 
  19   4   2      561.14      558.76     61.32 o 
  20   4   2      826.03      834.49    149.00 o 
 -22   5   2       38.35       15.24     84.60 o 
 -21   5   2       52.33       -6.10     75.45 o 
 -20   5   2        0.35      -36.78     36.78 o 
 -19   5   2       21.93       24.08     37.52 o 
 -18   5   2        3.79       18.19     35.23 o 
 -17   5   2       24.74        1.90     45.35 o 
 -16   5   2      701.84      686.32     53.58 o 
 -15   5   2      773.10      852.20     55.55 o 
 -14   5   2     5528.42     5665.14    276.28 o 
 -13   5   2        2.44      -25.93     25.93 o 
 -12   5   2      213.48      201.81     24.10 o 
 -11   5   2      133.95      134.00     16.10 o 
 -10   5   2       85.07       91.68     14.24 o 
  -9   5   2      126.82       86.01     13.24 o 
  -8   5   2        3.13       -2.98      9.62 o 
  -7   5   2      440.84      489.60     16.77 o 
  -6   5   2      700.45      741.15     21.67 o 
  -5   5   2      548.40      581.03     16.90 o 
  -4   5   2      195.73      172.13     10.62 o 
  -3   5   2      982.17     1132.70     21.31 o 
  -2   5   2      280.98      288.38     12.51 o 
  -1   5   2      262.98      301.81     22.44 o 
   0   5   2      577.56      607.07     16.51 o 
   1   5   2      138.80      132.19      8.98 o 
   2   5   2      179.58      236.65     16.37 o 
   3   5   2     1016.61      954.66     28.32 o 
   4   5   2     1635.38     1686.42     46.57 o 
   5   5   2     5307.90     5560.79    144.81 o 
   6   5   2      753.11      744.87     31.24 o 
   7   5   2      556.28      585.47     29.79 o 
   8   5   2       52.61       56.35     18.50 o 
   9   5   2      707.80      708.27     41.26 o 
  10   5   2       65.05       45.92     21.78 o 
  11   5   2      232.31      249.10     28.61 o 
  12   5   2      219.42      205.69     28.66 o 
  13   5   2       49.11       69.94     25.18 o 
  14   5   2        6.98       -9.15     31.80 o 
  15   5   2        0.23      -25.04     35.59 o 
  16   5   2       81.16       22.55     38.39 o 
  17   5   2       55.18      107.39     45.35 o 
  18   5   2      214.72      298.35     63.26 o 
  19   5   2       39.76       -5.86     43.97 o 
  20   5   2        1.05      -76.21     76.21 o 
 -21   6   2       17.09      -65.54     73.93 o 
 -20   6   2       68.69       -3.57     40.75 o 
 -19   6   2      479.53      574.43     89.93 o 
 -18   6   2     1158.92     1224.34    169.20 o 
 -17   6   2     1556.63     1417.76     71.61 o 
 -16   6   2      371.49      361.43     45.68 o 
 -15   6   2      109.44       99.05     33.36 o 
 -14   6   2       84.29      103.65     31.80 o 
 -13   6   2     2210.07     2202.57     74.85 o 
 -12   6   2     1965.19     2022.63     50.95 o 
 -11   6   2     5928.18     5635.66     69.16 o 
 -10   6   2     2862.66     2743.34     46.28 o 
  -9   6   2     2665.25     2723.22     45.17 o 
  -8   6   2       14.91        9.34     25.28 o 
  -7   6   2     1576.46     1478.25     51.09 o 
  -6   6   2     5016.97     5089.45     66.22 o 
  -5   6   2     5655.54     5638.67     69.67 o 
  -4   6   2     1726.77     1600.55     26.95 o 
  -3   6   2     4062.11     4234.17     84.48 o 
  -2   6   2        1.06       -8.23      8.23 o 
  -1   6   2      502.26      502.73     18.05 o 
   0   6   2     3107.68     3076.91     37.58 o 
   1   6   2    11318.98    11722.98    149.61 o 
   2   6   2     6206.50     5963.39     73.33 o 
   3   6   2     7046.11     7112.32    108.50 o 
   4   6   2     1373.97     1324.56     36.23 o 
   5   6   2       80.10       66.31     28.96 o 
   6   6   2     1542.88     1471.49     39.64 o 
   7   6   2     7147.05     6819.19     77.64 o 
   8   6   2     2471.24     2390.84     52.59 o 
   9   6   2     1948.34     2013.36     56.50 o 
  10   6   2      314.51      373.93     31.90 o 
  11   6   2        0.37       -0.40     21.46 o 
  12   6   2     1972.23     2000.01     57.38 o 
  13   6   2     1390.02     1406.88     51.79 o 
  14   6   2     1545.58     1643.57     73.92 o 
  15   6   2     1206.43     1288.83     69.96 o 
  16   6   2      529.19      630.49     59.16 o 
  17   6   2       41.80       36.17     41.66 o 
  18   6   2        0.77      -38.97     38.97 o 
  19   6   2      625.38      778.91    115.08 o 
 -20   7   2      346.78      256.84     86.88 o 
 -19   7   2      233.60      303.75     50.33 o 
 -18   7   2        2.10       -3.39     35.79 o 
 -17   7   2       42.34        2.63     33.09 o 
 -16   7   2       78.97       58.06     34.42 o 
 -15   7   2       59.75       28.05     41.54 o 
 -14   7   2      452.48      420.69     45.35 o 
 -13   7   2      435.73      381.68     41.01 o 
 -12   7   2      241.41      257.16     21.96 o 
 -11   7   2      160.13      124.08     20.46 o 
 -10   7   2      308.88      339.81     22.88 o 
  -9   7   2        1.95      -12.48     12.48 o 
  -8   7   2      243.11      258.83     22.89 o 
  -7   7   2      929.99      825.89     39.64 o 
  -6   7   2      183.33      178.90     18.85 o 
  -5   7   2        6.65       -2.98     12.95 o 
  -4   7   2      120.20      149.62     17.59 o 
  -3   7   2     2198.36     2157.90     42.32 o 
  -2   7   2     2203.68     2319.28     35.52 o 
  -1   7   2     1519.02     1524.30     29.31 o 
   0   7   2      894.93      844.32     29.63 o 
   1   7   2      508.01      587.25     26.18 o 
   2   7   2       29.02       20.98     17.16 o 
   3   7   2      435.69      362.91     23.50 o 
   4   7   2     2219.66     2194.78     47.84 o 
   5   7   2     1030.76     1096.71     36.98 o 
   6   7   2      633.24      664.20     31.24 o 
   7   7   2        0.62       23.82     17.92 o 
   8   7   2       30.29       48.99     16.14 o 
   9   7   2       33.39        4.89     14.63 o 
  10   7   2       80.98      125.69     23.43 o 
  11   7   2      129.74      114.79     20.13 o 
  12   7   2      873.85      886.49     35.78 o 
  13   7   2      153.44      146.13     29.14 o 
  14   7   2       23.89       -3.88     33.84 o 
  15   7   2       53.06        5.44     36.37 o 
  16   7   2      288.43      262.03     77.36 o 
  17   7   2      338.49      261.75     51.54 o 
  18   7   2      113.55       82.31     76.21 o 
 -19   8   2      415.70      416.89     90.70 o 
 -18   8   2      360.44      363.54     87.65 o 
 -17   8   2      378.62      451.30     63.26 o 
 -16   8   2      226.67      237.16     42.96 o 
 -15   8   2       40.43       40.89     32.28 o 
 -14   8   2       50.48       -9.80     28.26 o 
 -13   8   2      743.58      749.13     69.74 o 
 -12   8   2      886.87      912.20     34.24 o 
 -11   8   2     1933.93     1885.87     43.69 o 
 -10   8   2      736.42      795.38     31.32 o 
  -9   8   2      417.70      399.83     26.78 o 
  -8   8   2        3.16       -5.03     15.09 o 
  -7   8   2      467.10      491.14     27.38 o 
  -6   8   2     1934.28     1815.20     43.98 o 
  -5   8   2     4599.71     4527.89     83.17 o 
  -4   8   2     1089.80     1045.08     34.60 o 
  -3   8   2      332.20      378.57     58.33 o 
  -2   8   2      870.80      827.45     38.79 o 
  -1   8   2     2800.86     2833.71     66.29 o 
   0   8   2     2547.54     2547.23     49.88 o 
   1   8   2     6198.20     6106.87     97.59 o 
   2   8   2      935.70      994.08     45.21 o 
   3   8   2     3189.13     3102.85     68.23 o 
   4   8   2       60.62       48.22     17.77 o 
   5   8   2      553.28      536.88     29.80 o 
   6   8   2      220.94      217.13     23.51 o 
   7   8   2      588.09      661.06     40.67 o 
   8   8   2      986.30     1120.27     38.37 o 
   9   8   2     1862.46     1830.98     44.67 o 
  10   8   2        0.51       -6.47     15.81 o 
  11   8   2        0.57      -15.71     15.71 o 
  12   8   2      972.83      923.92     37.56 o 
  13   8   2      849.11      818.09     58.97 o 
  14   8   2      698.56      753.02     60.04 o 
  15   8   2      563.40      675.26    120.42 o 
  16   8   2      144.52      114.19     43.26 o 
  17   8   2      147.61       36.58     67.83 o 
 -18   9   2        8.66      -54.11     54.11 o 
 -17   9   2       25.49       20.55     70.12 o 
 -16   9   2       56.53      102.02     50.68 o 
 -15   9   2       53.46       62.44     33.88 o 
 -14   9   2      266.67      279.99     40.79 o 
 -13   9   2      161.86      127.24     34.19 o 
 -12   9   2       70.52       35.85     17.95 o 
 -11   9   2       77.24       70.82     18.53 o 
 -10   9   2      997.99      949.69     34.77 o 
  -9   9   2      401.44      411.57     28.28 o 
  -8   9   2     1058.42     1068.50     38.25 o 
  -7   9   2       66.54       69.30     18.45 o 
  -6   9   2      357.19      373.95     25.50 o 
  -5   9   2       16.59       -2.71     18.99 o 
  -4   9   2     1129.17     1129.68     67.07 o 
  -3   9   2        6.95        3.45     18.59 o 
  -2   9   2      186.71      171.76     36.96 o 
  -1   9   2      321.85      311.32     29.82 o 
   0   9   2     1275.95     1251.58     49.83 o 
   1   9   2      380.49      344.83     32.06 o 
   2   9   2      243.20      231.54     28.80 o 
   3   9   2      512.06      576.26     30.72 o 
   4   9   2      251.18      274.59     24.79 o 
   5   9   2      227.21      235.60     24.48 o 
   6   9   2        3.15       14.42     17.01 o 
   7   9   2        0.94      -16.44     16.44 o 
   8   9   2       94.89       80.70     18.77 o 
   9   9   2      138.47      166.97     22.05 o 
  10   9   2      509.24      545.51     31.17 o 
  11   9   2      312.68      315.23     27.16 o 
  12   9   2      271.01      270.85     26.53 o 
  13   9   2       81.43       85.19     36.91 o 
  14   9   2       25.33      -16.90     34.92 o 
  15   9   2       19.31      -11.78     37.38 o 
  16   9   2       53.78       18.29     64.02 o 
 -16  10   2      138.36       69.88     64.40 o 
 -15  10   2       41.21       -4.61     32.52 o 
 -14  10   2        2.51      -27.42     27.42 o 
 -13  10   2      158.03      132.03     34.72 o 
 -12  10   2      403.65      420.65     40.41 o 
 -11  10   2      743.46      754.75     33.67 o 
 -10  10   2      464.71      509.20     40.40 o 
  -9  10   2       64.19       18.59     23.10 o 
  -8  10   2        0.02      -19.59     19.59 o 
  -7  10   2      270.47      257.34     31.26 o 
  -6  10   2      312.61      358.79     34.19 o 
  -5  10   2     1504.64     1355.61     53.62 o 
  -4  10   2     1130.31     1090.38     48.75 o 
  -3  10   2      571.07      623.07     40.15 o 
  -2  10   2       22.73       21.73     21.24 o 
  -1  10   2       60.07       72.40     23.71 o 
   0  10   2      608.30      612.30     81.93 o 
   1  10   2     1475.42     1420.04    134.90 o 
   2  10   2     1381.54     1497.14     56.58 o 
   3  10   2      489.71      456.53     36.63 o 
   4  10   2        0.30       22.59     21.92 o 
   5  10   2       14.32       -0.92     20.69 o 
   6  10   2      207.80      167.14     24.74 o 
   7  10   2      475.25      517.31     33.81 o 
   8  10   2     1392.42     1437.80     48.13 o 
   9  10   2      600.39      612.31     34.52 o 
  10  10   2      202.71      169.56     23.07 o 
  11  10   2       82.55       48.91     20.57 o 
  12  10   2      237.98      236.67     27.38 o 
  13  10   2      258.38      247.95     73.55 o 
  14  10   2      302.78      358.12     50.82 o 
 -14  11   2      170.11      226.68     42.54 o 
 -13  11   2       73.96      143.31     36.56 o 
 -12  11   2       34.08       25.91     40.39 o 
 -11  11   2        3.72      -18.27     18.27 o 
 -10  11   2      112.16       92.88     24.18 o 
  -9  11   2      331.06      339.89     36.91 o 
  -8  11   2      311.29      338.38     36.84 o 
  -7  11   2      155.21      163.90     30.45 o 
  -6  11   2       19.93       34.20     27.44 o 
  -5  11   2      156.09      144.11     33.15 o 
  -4  11   2       67.60       23.15     23.40 o 
  -3  11   2       93.46       51.06     25.33 o 
  -2  11   2      982.71     1002.40     50.39 o 
  -1  11   2      193.82      171.70     39.25 o 
   0  11   2        0.60      -15.63     20.70 o 
   1  11   2        6.88      -20.49     20.49 o 
   2  11   2       54.37       12.88     22.56 o 
   3  11   2      179.49      155.40     38.87 o 
   4  11   2     1114.00     1110.12     53.86 o 
   5  11   2      241.70      348.95     44.97 o 
   6  11   2      372.12      345.93     37.68 o 
   7  11   2       27.80       16.58     24.85 o 
   8  11   2       15.81      -22.87     22.87 o 
   9  11   2        9.12      -19.78     19.78 o 
  10  11   2      192.59      137.51     24.97 o 
  11  11   2      157.10      166.47     27.72 o 
  12  11   2      191.73      175.12     26.79 o 
  13  11   2       84.30       74.69     56.40 o 
 -12  12   2      259.63      338.39     70.12 o 
 -11  12   2      170.39      139.18     29.22 o 
 -10  12   2      207.34      169.78     29.56 o 
  -9  12   2       50.86       30.94     27.96 o 
  -8  12   2        2.54      -16.41     25.56 o 
  -7  12   2       75.38       51.56     37.73 o 
  -6  12   2      474.67      447.90     42.84 o 
  -5  12   2      171.74      224.31     48.78 o 
  -4  12   2      252.10      270.59     60.59 o 
  -3  12   2       57.42       21.16     26.64 o 
  -2  12   2       59.70        5.49     38.49 o 
  -1  12   2       40.03       14.86     25.33 o 
   0  12   2      474.51      456.90     41.22 o 
   1  12   2      259.49      249.77     34.76 o 
   2  12   2      453.51      446.97     41.76 o 
   3  12   2        5.94      -21.78     21.78 o 
   4  12   2        1.17      -21.23     21.23 o 
   5  12   2       17.71       40.96     27.56 o 
   6  12   2       58.57       50.43     51.83 o 
   7  12   2      176.77      149.11     33.36 o 
   8  12   2      178.13      216.49     36.77 o 
   9  12   2       93.60       44.22     31.43 o 
  10  12   2       88.70       86.58     27.67 o 
  -9  13   2       12.90       35.21     31.67 o 
  -8  13   2      174.11      166.22     43.82 o 
  -7  13   2       75.25       38.75     30.27 o 
  -6  13   2       63.82       31.37     29.51 o 
  -5  13   2        6.06        1.68     28.43 o 
  -4  13   2       71.38       60.06     43.82 o 
  -3  13   2      186.16      182.46     35.84 o 
  -2  13   2      227.44      197.22     35.46 o 
  -1  13   2      191.71      211.14     35.76 o 
   0  13   2       55.36       62.48     35.06 o 
   1  13   2        0.86      -21.54     26.10 o 
   2  13   2       48.81       51.98     30.12 o 
   3  13   2       79.72       78.83     30.76 o 
   4  13   2       68.39       41.88     29.82 o 
   5  13   2      169.89       85.22     33.84 o 
   6  13   2      215.07      119.83     35.26 o 
   7  13   2       52.01        3.36     30.16 o 
 -23   1   3      511.13      554.80     55.10 o 
 -22   1   3      517.51      500.15     78.72 o 
 -21   1   3       32.39       40.19     34.01 o 
 -20   1   3        0.33      -19.73     23.08 o 
 -19   1   3      986.07     1108.11     74.57 o 
 -18   1   3     1675.57     1619.98     56.00 o 
 -17   1   3     4032.79     3996.66     94.28 o 
 -16   1   3     4245.53     4233.42     71.20 o 
 -15   1   3      457.54      468.17     37.73 o 
 -14   1   3      171.79      144.72     22.06 o 
 -13   1   3     1802.62     1771.29     42.58 o 
 -12   1   3     1318.06     1257.22     36.05 o 
 -11   1   3     4044.54     3745.94     63.58 o 
 -10   1   3    17197.80    16821.50    172.82 o 
  -9   1   3     2113.08     1977.13     35.83 o 
  -8   1   3    11939.50    12107.90    102.45 o 
  -7   1   3      161.91      181.38     12.89 o 
  -6   1   3    28335.70    27765.39    301.31 o 
  -5   1   3    60440.55    59977.35    390.24 o 
  -4   1   3    37144.62    37045.75    314.40 o 
  -3   1   3     1084.90      980.07     18.60 o 
  -2   1   3     5670.69     5667.49     51.61 o 
  -1   1   3     4352.61     4428.26     47.11 o 
   0   1   3     1831.90     1938.62     37.12 o 
   1   1   3    13904.16    14043.90    135.67 o 
   2   1   3    49586.87    50319.41    394.74 o 
   3   1   3    19067.68    18961.69    171.80 o 
   4   1   3     2511.84     2470.26     32.47 o 
   5   1   3      865.93      869.75     21.59 o 
   6   1   3     2661.01     2615.84     34.50 o 
   7   1   3     4001.12     4032.59     45.69 o 
   8   1   3     9649.26     9493.44     81.30 o 
   9   1   3     9776.10     9634.18     85.06 o 
  10   1   3     5116.55     4995.64     59.18 o 
  11   1   3      378.41      434.04     23.72 o 
  12   1   3       55.79       52.89     18.50 o 
  13   1   3     3113.91     3194.50     52.33 o 
  14   1   3     3459.99     3613.68     67.48 o 
  15   1   3     3426.89     3461.31     68.05 o 
  16   1   3     1792.41     1948.44     55.93 o 
  17   1   3      276.02      278.98     48.75 o 
  18   1   3        1.33      -34.06     38.43 o 
  19   1   3      486.23      441.25     99.08 o 
  20   1   3      793.88      916.09     71.26 o 
  21   1   3      923.35     1068.53    136.42 o 
 -23   2   3        0.02      -65.16     65.16 o 
 -22   2   3       38.67       45.12     40.59 o 
 -21   2   3        1.33      -36.08     36.08 o 
 -20   2   3       97.99      129.72     40.59 o 
 -19   2   3       79.63       54.20     38.48 o 
 -18   2   3       43.76       15.79     22.96 o 
 -17   2   3        9.26      -21.28     21.28 o 
 -16   2   3       69.00       71.60     26.06 o 
 -15   2   3       18.46       -6.20     20.00 o 
 -14   2   3      156.60      192.00     22.50 o 
 -13   2   3        2.52       -9.61     17.39 o 
 -12   2   3      146.34       98.91     18.93 o 
 -11   2   3       18.95        8.84     10.27 o 
 -10   2   3      746.89      739.72     22.21 o 
  -9   2   3      417.74      431.11     12.91 o 
  -8   2   3      276.65      280.00     11.01 o 
  -7   2   3     3415.14     3437.00     31.92 o 
  -6   2   3    10239.68    10092.70     72.06 o 
  -5   2   3     7098.52     7094.25     51.43 o 
  -4   2   3     1902.81     2026.02     23.68 o 
  -3   2   3      358.93      412.13     14.87 o 
  -2   2   3     2668.87     2756.64     32.98 o 
  -1   2   3     7095.88     7324.56     67.45 o 
   0   2   3        2.28        8.78      8.71 o 
   1   2   3     6299.22     6576.94     61.24 o 
   2   2   3      711.36      737.24     16.32 o 
   3   2   3     3111.12     3231.35     35.48 o 
   4   2   3       47.31       47.49      8.99 o 
   5   2   3      242.06      179.88     17.60 o 
   6   2   3     1934.05     1781.05     31.49 o 
   7   2   3     2169.75     2221.04     36.95 o 
   8   2   3      470.12      522.08     28.05 o 
   9   2   3      172.12      164.21     18.21 o 
  10   2   3       41.03       29.43     17.31 o 
  11   2   3       81.46       97.99     19.65 o 
  12   2   3     1324.72     1345.79     40.32 o 
  13   2   3        2.81      -15.66     18.57 o 
  14   2   3      189.99      185.34     39.39 o 
  15   2   3        1.57      -33.31     33.31 o 
  16   2   3       11.34      -23.70     36.35 o 
  17   2   3        3.74      -34.88     52.59 o 
  18   2   3        0.12      -25.60     38.91 o 
  19   2   3       37.78       21.34     65.16 o 
  20   2   3       84.83       65.85     47.55 o 
  21   2   3        0.01      -82.31     82.31 o 
 -23   3   3      909.88      743.09    120.42 o 
 -22   3   3      367.82      299.90     56.02 o 
 -21   3   3      174.39      154.59     46.51 o 
 -20   3   3       33.71       30.35     39.34 o 
 -19   3   3      839.04     1000.71     65.56 o 
 -18   3   3     1391.33     1571.60    124.99 o 
 -17   3   3     3358.64     3346.17     95.91 o 
 -16   3   3     4211.05     4093.05    102.40 o 
 -15   3   3      388.27      404.51     31.75 o 
 -14   3   3      944.36      886.20     37.89 o 
 -13   3   3     3759.01     3513.03     85.22 o 
 -12   3   3     5638.89     5406.21     78.07 o 
 -11   3   3     2490.83     2390.65     31.25 o 
 -10   3   3     3760.78     3334.51     36.07 o 
  -9   3   3    10801.81    10347.42     79.70 o 
  -8   3   3     1808.62     1816.05     24.53 o 
  -7   3   3    14004.87    14443.15     96.18 o 
  -6   3   3    10994.43    10615.46     74.16 o 
  -5   3   3    32824.35    33275.69    215.04 o 
  -4   3   3    18622.99    18783.36    128.19 o 
  -3   3   3    12856.21    13112.57     94.00 o 
  -2   3   3     2393.52     2514.56     42.97 o 
  -1   3   3      315.00      368.10     15.20 o 
   0   3   3     2649.07     2646.04     33.28 o 
   1   3   3    19541.90    19504.48    206.67 o 
   2   3   3    12677.66    12145.92    103.00 o 
   3   3   3     7586.34     7006.82    143.63 o 
   4   3   3     7445.16     7633.05     66.56 o 
   5   3   3     2010.00     2184.13     32.47 o 
   6   3   3     6869.81     6720.13     65.93 o 
   7   3   3     8969.33     8816.46     82.15 o 
   8   3   3     5047.48     4872.40     58.78 o 
   9   3   3     5265.05     5227.42     63.80 o 
  10   3   3     4057.56     4097.94     57.92 o 
  11   3   3     1404.25     1387.40     45.76 o 
  12   3   3     1519.37     1561.51     50.01 o 
  13   3   3      956.74     1006.64     44.30 o 
  14   3   3     2340.83     2380.44    106.32 o 
  15   3   3     2018.03     2176.12     83.33 o 
  16   3   3     1324.14     1257.53     71.19 o 
  17   3   3      107.11       41.73     41.87 o 
  18   3   3       58.75      -45.94     79.64 o 
  19   3   3      288.48      319.54    107.08 o 
  20   3   3      592.58      629.53     67.17 o 
 -23   4   3       27.75       -8.38     84.60 o 
 -22   4   3       79.18       78.15     46.23 o 
 -21   4   3        2.50      -37.92     37.92 o 
 -20   4   3       27.55      -27.00     35.64 o 
 -19   4   3      102.90       50.61     40.39 o 
 -18   4   3      217.35      242.77     42.95 o 
 -17   4   3       12.80      -30.03     30.03 o 
 -16   4   3      167.81      117.37     35.16 o 
 -15   4   3      297.44      303.42     88.41 o 
 -14   4   3      327.20      356.66     56.40 o 
 -13   4   3      283.19      261.51     33.94 o 
 -12   4   3       24.77      -11.04     15.13 o 
 -11   4   3        7.26        0.03     11.96 o 
 -10   4   3        3.84       -8.48      8.48 o 
  -9   4   3      258.29      272.00     12.81 o 
  -8   4   3     2261.66     2082.78     27.84 o 
  -7   4   3     1423.02     1285.83     21.62 o 
  -6   4   3     2624.39     2754.71     33.39 o 
  -5   4   3      349.30      386.37     14.85 o 
  -4   4   3     4406.36     4665.00     45.26 o 
  -3   4   3     4070.92     4534.36     44.11 o 
  -2   4   3     6320.18     6853.13     61.38 o 
  -1   4   3     1211.75     1222.45     21.06 o 
   0   4   3      591.48      561.03     17.28 o 
   1   4   3     2388.02     2706.53     34.75 o 
   2   4   3     5031.22     5329.08     55.09 o 
   3   4   3      123.81      185.31     19.92 o 
   4   4   3      680.74      678.47     41.00 o 
   5   4   3        1.88        1.38      9.24 o 
   6   4   3      904.64      955.11     24.83 o 
   7   4   3      955.44      880.32     33.84 o 
   8   4   3      163.64      146.16     21.24 o 
   9   4   3       33.24       31.71     19.49 o 
  10   4   3      191.34      193.38     25.71 o 
  11   4   3      700.38      802.93     39.69 o 
  12   4   3      111.17       94.53     25.96 o 
  13   4   3       50.68       53.04     25.34 o 
  14   4   3       32.42       51.61     36.35 o 
  15   4   3       52.36       15.63     37.54 o 
  16   4   3       52.24       13.14     39.61 o 
  17   4   3       94.35      105.78     44.59 o 
  18   4   3      226.39      134.52     56.40 o 
  19   4   3      178.23      107.23     72.40 o 
  20   4   3        2.77      -74.69     74.69 o 
 -22   5   3      347.29      221.02     92.22 o 
 -21   5   3        8.16       -9.60     39.32 o 
 -20   5   3        2.15       -0.51     38.02 o 
 -19   5   3      231.20      214.52     43.90 o 
 -18   5   3      416.30      453.34     48.94 o 
 -17   5   3     1247.83     1161.23     65.29 o 
 -16   5   3     1523.17     1556.14     69.65 o 
 -15   5   3     1330.93     1324.62     62.10 o 
 -14   5   3      170.74      102.42     51.06 o 
 -13   5   3      585.57      610.08     79.26 o 
 -12   5   3      124.84      109.30     28.65 o 
 -11   5   3     7409.95     7318.30     76.51 o 
 -10   5   3     4292.14     4270.68     64.57 o 
  -9   5   3     1308.74     1222.87     29.19 o 
  -8   5   3     1528.75     1416.75     24.55 o 
  -7   5   3      169.46      144.45     11.39 o 
  -6   5   3     3503.95     3414.60     39.68 o 
  -5   5   3    11836.39    11930.97     93.06 o 
  -4   5   3    11399.01    11371.51    115.15 o 
  -3   5   3     3580.19     3438.59     39.05 o 
  -2   5   3     1932.81     2039.10     29.22 o 
  -1   5   3       25.78       39.01      8.27 o 
   0   5   3     3219.90     3308.11     37.59 o 
   1   5   3     2377.79     2262.95     30.80 o 
   2   5   3    20740.56    21336.88    338.39 o 
   3   5   3     9664.10     9630.26    123.12 o 
   4   5   3      268.26      232.69     34.68 o 
   5   5   3       84.78       72.72     21.78 o 
   6   5   3      523.53      598.06     28.48 o 
   7   5   3     2390.96     2443.87     52.47 o 
   8   5   3     4854.94     4792.35     75.65 o 
   9   5   3     5323.98     5300.38     82.75 o 
  10   5   3     2570.64     2506.73     63.96 o 
  11   5   3      255.01      278.24     30.21 o 
  12   5   3        1.03      -21.27     21.27 o 
  13   5   3     2379.96     2470.44     64.44 o 
  14   5   3     3228.12     3218.24     98.51 o 
  15   5   3     1626.35     1680.37    106.70 o 
  16   5   3      810.20      958.55     66.59 o 
  17   5   3      206.28      202.24     48.28 o 
  18   5   3       28.91      -39.67     41.53 o 
  19   5   3      149.04       83.07     83.07 o 
 -21   6   3       53.94      134.90     81.55 o 
 -20   6   3      157.60      121.73     44.67 o 
 -19   6   3       20.99      -25.38     36.26 o 
 -18   6   3        3.31        2.65     47.63 o 
 -17   6   3       35.76       23.71     31.20 o 
 -16   6   3      286.30      281.68     42.11 o 
 -15   6   3      105.85      137.11     36.02 o 
 -14   6   3      828.89      861.26     53.71 o 
 -13   6   3      270.18      241.06     36.00 o 
 -12   6   3     1058.87     1048.89     53.82 o 
 -11   6   3      178.33      168.31     18.11 o 
 -10   6   3       58.57       37.13     13.60 o 
  -9   6   3      195.95      240.43     17.79 o 
  -8   6   3      619.82      668.26     27.21 o 
  -7   6   3       66.31       56.37     28.38 o 
  -6   6   3      455.51      450.79     17.41 o 
  -5   6   3     1059.59     1106.84     24.28 o 
  -4   6   3      794.83      899.83     22.41 o 
  -3   6   3      407.86      368.30     22.88 o 
  -2   6   3     3854.26     3924.13     44.67 o 
  -1   6   3      400.96      406.03     22.55 o 
   0   6   3      253.71      210.06     12.39 o 
   1   6   3      107.40       91.69     15.91 o 
   2   6   3      258.53      288.92     20.17 o 
   3   6   3       44.35       50.10     14.59 o 
   4   6   3     1438.16     1395.94     38.43 o 
   5   6   3     3008.32     2897.07     67.98 o 
   6   6   3     1660.83     1575.70     44.56 o 
   7   6   3      783.69      744.81     34.13 o 
   8   6   3       77.73      125.47     26.34 o 
   9   6   3      133.80      120.80     24.64 o 
  10   6   3      852.09      870.35     46.16 o 
  11   6   3      286.01      341.07     31.46 o 
  12   6   3       32.25       64.61     34.99 o 
  13   6   3      303.93      325.33     34.31 o 
  14   6   3       25.13      -20.65     35.15 o 
  15   6   3       94.57       19.16     37.00 o 
  16   6   3      128.92       76.69     43.08 o 
  17   6   3      138.18      141.83     68.21 o 
  18   6   3       72.30       10.67     73.93 o 
  19   6   3      173.50       86.12     82.31 o 
 -20   7   3        0.04      -63.26     63.26 o 
 -19   7   3      232.18      236.39     47.79 o 
 -18   7   3      653.42      620.55     56.77 o 
 -17   7   3      925.23     1034.80     64.95 o 
 -16   7   3     1061.60     1086.26     63.04 o 
 -15   7   3      745.92      777.38     56.78 o 
 -14   7   3        2.53       18.22     28.80 o 
 -13   7   3      889.36      932.30     53.71 o 
 -12   7   3     4845.69     4434.80    101.23 o 
 -11   7   3     1519.95     1543.56     38.32 o 
 -10   7   3     2821.00     2618.83     47.01 o 
  -9   7   3     1487.31     1471.90     35.77 o 
  -8   7   3      859.23      898.01     49.09 o 
  -7   7   3      363.08      336.59     22.70 o 
  -6   7   3     3304.12     3193.77     53.38 o 
  -5   7   3     1078.77     1019.06     32.27 o 
  -4   7   3     3742.04     3668.01     55.89 o 
  -3   7   3     2007.18     1982.38     33.60 o 
  -2   7   3     2884.02     3004.42     40.88 o 
  -1   7   3      133.78      180.67     13.81 o 
   0   7   3     1299.05     1343.85     36.37 o 
   1   7   3     7799.04     7839.22     91.94 o 
   2   7   3     2549.43     2364.36     48.52 o 
   3   7   3     4395.69     4385.48     75.61 o 
   4   7   3     3289.11     3172.83     88.03 o 
   5   7   3        1.04      -14.04     14.04 o 
   6   7   3      706.25      801.57     38.03 o 
   7   7   3     1845.27     1856.39     52.31 o 
   8   7   3     2732.49     2745.92     54.34 o 
   9   7   3      605.42      665.10     30.19 o 
  10   7   3     1836.35     1799.42     44.70 o 
  11   7   3        0.45       15.24     17.01 o 
  12   7   3      567.13      548.54     33.66 o 
  13   7   3      538.71      549.13     41.91 o 
  14   7   3      608.56      534.43     92.98 o 
  15   7   3      458.90      524.15     79.64 o 
  16   7   3      377.65      301.40     53.83 o 
  17   7   3      131.06       64.78     74.69 o 
  18   7   3        5.41      -67.07     69.36 o 
 -19   8   3        7.82        4.57     64.78 o 
 -18   8   3        0.36      -21.53     34.61 o 
 -17   8   3       38.56      -25.10     31.48 o 
 -16   8   3       39.62       38.52     33.49 o 
 -15   8   3       18.33      -16.89     30.49 o 
 -14   8   3      178.83      232.16     36.65 o 
 -13   8   3      160.23      164.49     33.95 o 
 -12   8   3      584.62      598.70     45.66 o 
 -11   8   3       53.32       51.22     16.75 o 
 -10   8   3      188.67      179.41     19.79 o 
  -9   8   3      443.48      498.37     28.17 o 
  -8   8   3     1800.08     1897.05     45.90 o 
  -7   8   3      314.98      375.26     34.92 o 
  -6   8   3      260.37      272.71     22.27 o 
  -5   8   3      133.18      126.35     18.33 o 
  -4   8   3       65.12       42.62     15.66 o 
  -3   8   3        4.92        1.71     16.97 o 
  -2   8   3     1216.07     1404.68     52.59 o 
  -1   8   3      574.63      660.97     36.96 o 
   0   8   3      218.87      260.29     22.28 o 
   1   8   3       11.88        1.64     19.25 o 
   2   8   3      103.63      154.62     24.77 o 
   3   8   3      563.04      531.33     29.60 o 
   4   8   3     1326.89     1308.52     63.57 o 
   5   8   3      572.05      601.84     31.87 o 
   6   8   3       55.90       72.68     19.81 o 
   7   8   3      208.79      223.89     24.81 o 
   8   8   3       10.21       -2.76     17.05 o 
   9   8   3      103.90       69.18     18.71 o 
  10   8   3      300.45      287.33     24.95 o 
  11   8   3      393.01      469.80     29.97 o 
  12   8   3      439.27      471.33     30.35 o 
  13   8   3      717.39      747.57     36.84 o 
  14   8   3       43.66       42.65     38.16 o 
  15   8   3        0.59      -36.35     36.35 o 
  16   8   3       22.85       53.35     64.78 o 
  17   8   3      442.24      499.97     94.51 o 
 -18   9   3      368.56      292.66     80.03 o 
 -17   9   3      383.76      418.49     54.87 o 
 -16   9   3      129.55      134.37     38.19 o 
 -15   9   3      143.40       84.94     33.30 o 
 -14   9   3        0.96        4.11     28.02 o 
 -13   9   3       73.24       61.53     63.26 o 
 -12   9   3      401.53      404.76     40.41 o 
 -11   9   3     2170.52     2060.71     47.13 o 
 -10   9   3      710.76      740.88     31.38 o 
  -9   9   3      560.90      615.53     31.66 o 
  -8   9   3      110.95       86.81     26.78 o 
  -7   9   3       17.61       -0.42     15.68 o 
  -6   9   3       24.98       34.89     16.77 o 
  -5   9   3      960.53      966.07     43.61 o 
  -4   9   3     2883.52     2786.87     69.51 o 
  -3   9   3       74.58       81.86     36.58 o 
  -2   9   3       86.28       78.24     22.08 o 
  -1   9   3      388.96      317.94     30.72 o 
   0   9   3     2088.55     2075.49     61.70 o 
   1   9   3     1400.74     1456.35     52.81 o 
   2   9   3     4541.98     4421.27    101.87 o 
   3   9   3      876.06      910.78     43.84 o 
   4   9   3      737.64      762.85     36.01 o 
   5   9   3       51.52       18.36     18.05 o 
   6   9   3       52.40       34.61     32.98 o 
   7   9   3      915.53      913.16     39.72 o 
   8   9   3     1350.98     1306.74     40.14 o 
   9   9   3     1286.42     1329.92     41.82 o 
  10   9   3      230.56      235.15     24.88 o 
  11   9   3        2.28       -0.05     18.10 o 
  12   9   3       15.29       22.31     19.01 o 
  13   9   3      420.36      434.50     32.04 o 
  14   9   3      442.80      382.42    100.22 o 
  15   9   3      504.11      489.30     85.36 o 
 -17  10   3        0.09      -33.53     56.40 o 
 -16  10   3       39.80       33.75     43.44 o 
 -15  10   3      100.57       72.75     44.97 o 
 -14  10   3      179.68      234.80     39.61 o 
 -13  10   3      200.08      219.53     44.59 o 
 -12  10   3       21.42       22.60     27.83 o 
 -11  10   3        0.94      -16.38     16.38 o 
 -10  10   3      450.25      480.90     48.84 o 
  -9  10   3      491.12      416.52     56.40 o 
  -8  10   3      921.04      900.64     46.34 o 
  -7  10   3      232.39      205.90     41.16 o 
  -6  10   3      232.93      213.69     29.88 o 
  -5  10   3       88.81       67.73     25.06 o 
  -4  10   3       58.13       43.50     22.86 o 
  -3  10   3       19.63       22.09     21.24 o 
  -2  10   3      490.78      560.36     55.64 o 
  -1  10   3      451.74      485.77     37.17 o 
   0  10   3      815.59      767.98     44.40 o 
   1  10   3     1396.22     1378.77     54.43 o 
   2  10   3      180.71      176.35     29.58 o 
   3  10   3       22.16       -3.12     19.95 o 
   4  10   3      387.41      402.04     36.10 o 
   5  10   3      260.06      269.13     27.63 o 
   6  10   3      183.52      222.51     26.92 o 
   7  10   3      174.86      145.43     24.96 o 
   8  10   3        6.06        2.59     16.79 o 
   9  10   3        8.33        6.26     17.69 o 
  10  10   3      354.04      315.01     29.81 o 
  11  10   3       53.60        9.26     19.89 o 
  12  10   3      119.85      114.83     38.80 o 
  13  10   3      181.35      230.95     46.34 o 
  14  10   3       65.45      -51.06     54.11 o 
 -15  11   3       98.98      170.44     64.78 o 
 -14  11   3        0.57       17.40     33.14 o 
 -13  11   3       83.06      136.42     55.64 o 
 -12  11   3      138.38       88.41     48.02 o 
 -11  11   3      461.69      433.63     34.47 o 
 -10  11   3      532.48      520.62     41.99 o 
  -9  11   3       78.92       89.67     28.26 o 
  -8  11   3        0.08      -11.49     23.15 o 
  -7  11   3        5.48      -22.10     22.10 o 
  -6  11   3      285.21      288.33     35.02 o 
  -5  11   3      651.43      706.35     45.27 o 
  -4  11   3      110.17      148.53     29.37 o 
  -3  11   3     1613.76     1502.19     82.31 o 
  -2  11   3      236.52      197.12     38.49 o 
  -1  11   3       56.38       52.73     25.31 o 
   0  11   3       54.07       35.30     24.18 o 
   1  11   3      384.95      370.90     94.89 o 
   2  11   3      209.68      219.31     32.21 o 
   3  11   3     1039.50     1127.17     53.86 o 
   4  11   3      282.26      274.42     35.15 o 
   5  11   3        4.53      -21.87     22.50 o 
   6  11   3       18.41       -5.48     23.26 o 
   7  11   3      308.06      265.25     39.63 o 
   8  11   3      451.70      429.07     34.67 o 
   9  11   3      258.55      238.56     33.23 o 
  10  11   3       73.44       44.27     21.95 o 
  11  11   3       17.03        2.22     20.92 o 
  12  11   3      104.95       92.03     25.73 o 
 -12  12   3       98.30       64.02     51.06 o 
 -11  12   3        0.52      -22.18     22.18 o 
 -10  12   3        7.37      -25.39     25.39 o 
  -9  12   3       52.85       -5.85     27.12 o 
  -8  12   3       60.98       79.16     55.26 o 
  -7  12   3      108.33       89.93     30.17 o 
  -6  12   3       33.87       35.55     37.73 o 
  -5  12   3       42.20        7.11     24.85 o 
  -4  12   3       78.93       51.52     27.72 o 
  -3  12   3      132.35      181.59     33.14 o 
  -2  12   3      526.60      543.10     44.46 o 
  -1  12   3      496.86      556.69     44.72 o 
   0  12   3       60.93       65.60     27.47 o 
   1  12   3       95.54       75.83     29.34 o 
   2  12   3        6.31       32.39     30.10 o 
   3  12   3        5.62       11.76     24.89 o 
   4  12   3      137.31      113.73     30.70 o 
   5  12   3      178.20      230.08     48.02 o 
   6  12   3      266.14      198.55     35.26 o 
   7  12   3      172.37      122.83     88.41 o 
   8  12   3        9.12       -5.97     22.82 o 
   9  12   3        0.36       -2.86     23.87 o 
  -9  13   3      238.81      192.37     38.51 o 
  -8  13   3       17.65        1.72     31.63 o 
  -7  13   3      114.93       47.08     36.96 o 
  -6  13   3       62.20       -0.11     29.37 o 
  -5  13   3      149.44      168.16     35.84 o 
  -4  13   3      219.08      237.03     37.97 o 
  -3  13   3      145.45      128.50     33.94 o 
  -2  13   3       14.96       -9.75     26.64 o 
  -1  13   3       16.93       18.47     35.06 o 
   0  13   3      138.94       70.43     36.20 o 
   1  13   3      150.72       81.18     31.24 o 
   2  13   3      138.81      133.06     38.11 o 
   3  13   3       20.06      -10.69     27.02 o 
   4  13   3        0.79      -24.51     24.51 o 
   5  13   3       12.47       -3.98     46.87 o 
   6  13   3      209.42      147.27     37.31 o 
 -24   0   4      228.76      178.34    102.89 o 
 -23   0   4      982.35     1147.21     73.03 o 
 -22   0   4      504.36      524.62     56.06 o 
 -21   0   4      351.16      409.24     67.45 o 
 -20   0   4       82.84       90.47     36.28 o 
 -19   0   4      542.84      570.37    118.51 o 
 -18   0   4      499.77      609.54     49.05 o 
 -17   0   4     3537.52     3494.18     94.51 o 
 -16   0   4     3667.52     3683.02     93.17 o 
 -15   0   4      529.42      573.72     44.68 o 
 -14   0   4     3841.75     3815.49     88.61 o 
 -13   0   4      351.54      327.74     41.16 o 
 -12   0   4      587.89      497.31     35.67 o 
 -11   0   4     7848.03     6881.58    178.72 o 
 -10   0   4    26311.28    26433.49    320.86 o 
  -9   0   4     9097.01     8505.35    116.08 o 
  -8   0   4    19216.32    19132.84    207.46 o 
  -7   0   4       49.48       62.24     15.19 o 
  -6   0   4      534.38      491.57     24.71 o 
  -5   0   4     4819.76     4760.36     65.51 o 
  -4   0   4    10819.81    10600.92    115.19 o 
  -3   0   4       24.94       25.71      8.88 o 
  -2   0   4     3836.11     4079.78     52.78 o 
  -1   0   4     3205.96     3402.50     48.23 o 
   0   0   4        2.59        0.38     10.24 o 
   1   0   4     4106.21     3819.50     54.40 o 
   2   0   4    17347.88    16891.79    180.80 o 
   3   0   4    26546.76    26711.86    315.15 o 
   4   0   4    43727.60    43321.27    332.58 o 
   5   0   4     2921.65     2848.36     62.64 o 
   6   0   4      242.47      298.05     19.98 o 
   7   0   4     5329.70     5528.05     71.99 o 
   8   0   4     6747.22     6577.83     83.95 o 
   9   0   4     3505.55     3368.85     60.16 o 
  10   0   4     8243.35     8330.27    103.39 o 
  11   0   4     1321.17     1384.67     45.48 o 
  12   0   4      956.00     1017.59     58.89 o 
  13   0   4     1907.08     1954.76    134.14 o 
  14   0   4     3338.68     3500.28     96.46 o 
  15   0   4     2195.48     2119.65    108.99 o 
  16   0   4     2169.78     2218.53     84.36 o 
  17   0   4     1134.34     1149.30     90.70 o 
  18   0   4      268.44      265.82    101.75 o 
  19   0   4      130.47       -6.86     83.07 o 
 -24   1   4        0.09      -38.17     38.17 o 
 -23   1   4       27.59       10.20     37.14 o 
 -22   1   4       47.24       33.60     36.87 o 
 -21   1   4       12.68       23.76     25.85 o 
 -20   1   4      127.89      103.35     26.91 o 
 -19   1   4      206.89      185.96     39.71 o 
 -18   1   4       93.13       35.66     23.54 o 
 -17   1   4      278.42      288.91     28.77 o 
 -16   1   4       30.29      -10.79     20.41 o 
 -15   1   4       18.29      -18.27     22.99 o 
 -14   1   4       73.28       49.36     19.62 o 
 -13   1   4       94.94       64.65     18.63 o 
 -12   1   4        4.05       -9.25     14.88 o 
 -11   1   4     1514.39     1524.52     35.82 o 
 -10   1   4      430.93      518.20     27.50 o 
  -9   1   4       99.09       93.23     13.15 o 
  -8   1   4      966.32     1040.53     39.27 o 
  -7   1   4      508.85      488.44     18.59 o 
  -6   1   4      528.64      590.66     18.45 o 
  -5   1   4     1947.39     2015.12     23.63 o 
  -4   1   4      332.91      274.26     10.45 o 
  -3   1   4     7131.92     7268.82     62.37 o 
  -2   1   4    69115.03    75150.23    534.03 o 
  -1   1   4    44501.45    46000.31    333.97 o 
   0   1   4       18.53        0.81      8.40 o 
   1   1   4        4.46       13.10      8.21 o 
   2   1   4     4519.45     4726.87     40.45 o 
   3   1   4     4227.99     4474.89     40.82 o 
   4   1   4     1085.96     1126.09     21.28 o 
   5   1   4        1.83       -9.15      9.55 o 
   6   1   4     1762.43     1808.33     35.42 o 
   7   1   4        1.76      -11.90     11.90 o 
   8   1   4      511.61      563.41     22.35 o 
   9   1   4       13.97       13.83     15.24 o 
  10   1   4       32.33       10.73     16.55 o 
  11   1   4      570.52      598.62     27.28 o 
  12   1   4      191.26      200.96     22.66 o 
  13   1   4      258.44      255.71     30.14 o 
  14   1   4      191.23      161.05     30.97 o 
  15   1   4      110.15      108.94     38.79 o 
  16   1   4       82.42      102.96     42.29 o 
  17   1   4      198.56      226.90     48.60 o 
  18   1   4       29.42        2.23     61.35 o 
  19   1   4      175.78      222.78     51.88 o 
  20   1   4        7.07      -44.59     44.59 o 
 -24   2   4      213.68      166.15     97.55 o 
 -23   2   4      353.33      367.87     73.55 o 
 -22   2   4     1242.04     1309.90    139.47 o 
 -21   2   4      803.27      780.96     62.12 o 
 -20   2   4      148.74       89.62     41.54 o 
 -19   2   4      293.98      208.30     42.55 o 
 -18   2   4     2738.71     2820.73     75.68 o 
 -17   2   4     3364.65     3261.48     63.58 o 
 -16   2   4     3674.48     3504.94     63.88 o 
 -15   2   4     4717.26     4353.84     69.13 o 
 -14   2   4      188.06      178.55     22.59 o 
 -13   2   4      123.45      138.89     22.16 o 
 -12   2   4     3934.72     3849.52     72.05 o 
 -11   2   4     8620.40     8126.00     85.38 o 
 -10   2   4    12614.79    12128.60    102.95 o 
  -9   2   4     8937.31     8813.74     61.19 o 
  -8   2   4     3552.35     3739.74     34.45 o 
  -7   2   4     4030.40     3859.62     34.72 o 
  -6   2   4     1718.01     1602.41     20.65 o 
  -5   2   4    16886.28    16750.47    119.47 o 
  -4   2   4    21761.44    21706.63    167.90 o 
  -3   2   4     8758.31     8748.47     94.44 o 
  -2   2   4    71218.45    73949.88    597.21 o 
  -1   2   4     5410.58     5743.92     83.62 o 
   0   2   4      246.79      310.21     14.14 o 
   1   2   4     4077.65     4011.05     46.12 o 
   2   2   4    27404.38    28398.55    221.14 o 
   3   2   4    15410.90    15525.49    114.85 o 
   4   2   4    37953.49    37883.19    354.89 o 
   5   2   4     3285.38     3092.03     40.83 o 
   6   2   4     1732.06     1766.82     32.70 o 
   7   2   4     6920.27     6970.95     71.91 o 
   8   2   4     7800.53     7732.20     79.82 o 
   9   2   4     5000.27     5097.55     70.73 o 
  10   2   4     2601.71     2582.54     47.97 o 
  11   2   4      791.10      852.53     34.49 o 
  12   2   4        6.12       18.74     20.10 o 
  13   2   4      475.07      515.53     36.35 o 
  14   2   4     1642.18     1658.07     73.36 o 
  15   2   4     2753.85     2751.20     92.45 o 
  16   2   4     1979.45     2036.69     85.29 o 
  17   2   4      486.23      414.07     78.50 o 
  18   2   4       21.95       63.84     45.79 o 
  19   2   4        1.32      -12.84     69.36 o 
  20   2   4      309.99      337.71     58.64 o 
 -23   3   4        2.52       65.54     86.88 o 
 -22   3   4        3.50      -62.45     98.32 o 
 -21   3   4       16.25       -9.11     37.73 o 
 -20   3   4        6.68       30.13     37.92 o 
 -19   3   4      202.73      221.55     43.51 o 
 -18   3   4       94.90       93.34     36.65 o 
 -17   3   4      146.97      114.86     34.92 o 
 -16   3   4      583.41      664.05    116.23 o 
 -15   3   4      790.08      811.46     37.77 o 
 -14   3   4      340.92      355.39     27.30 o 
 -13   3   4       77.75       90.76     27.14 o 
 -12   3   4       88.98       58.00     17.90 o 
 -11   3   4      306.18      315.61     16.58 o 
 -10   3   4      720.69      647.02     24.00 o 
  -9   3   4     1649.29     1651.50     39.85 o 
  -8   3   4     2286.73     2233.99     27.70 o 
  -7   3   4    10051.73    10437.30     74.95 o 
  -6   3   4     1421.87     1611.77     22.49 o 
  -5   3   4      365.70      357.93     13.75 o 
  -4   3   4      224.26      276.88     13.46 o 
  -3   3   4      172.09      229.98     12.87 o 
  -2   3   4      510.55      561.41     18.83 o 
  -1   3   4      345.30      418.37     17.34 o 
   0   3   4     1638.99     1883.32     29.59 o 
   1   3   4        0.45        5.38      7.85 o 
   2   3   4     1269.19     1357.32     26.54 o 
   3   3   4     1823.10     1795.59     31.68 o 
   4   3   4      109.40      122.25     11.38 o 
   5   3   4      483.27      536.09     19.45 o 
   6   3   4      104.71       99.63     17.43 o 
   7   3   4     3486.58     3473.43     55.55 o 
   8   3   4      756.15      732.15     28.10 o 
   9   3   4       93.24       97.04     18.70 o 
  10   3   4       21.32       22.73     22.07 o 
  11   3   4     3119.84     3133.39     66.79 o 
  12   3   4      202.52      170.69     28.71 o 
  13   3   4       91.38       96.33     27.64 o 
  14   3   4       90.86       67.34     38.70 o 
  15   3   4        8.84      -37.54     37.54 o 
  16   3   4        6.95      -25.80     38.60 o 
  17   3   4       70.47       87.03     46.11 o 
  18   3   4       74.10       56.62     65.54 o 
  19   3   4       18.43      -27.51     89.93 o 
  20   3   4       11.44      -68.59     83.07 o 
 -23   4   4      643.06      473.29    109.75 o 
 -22   4   4      636.44      772.40     67.81 o 
 -21   4   4      298.69      264.74     49.05 o 
 -20   4   4       94.22      138.10     41.68 o 
 -19   4   4       65.72       41.82     36.21 o 
 -18   4   4      217.16      224.89     42.30 o 
 -17   4   4     1757.60     1811.91     73.68 o 
 -16   4   4     2610.01     2544.69     82.03 o 
 -15   4   4      666.39      711.97     92.60 o 
 -14   4   4     3853.72     3710.06    173.77 o 
 -13   4   4       88.17       93.72     28.58 o 
 -12   4   4      398.05      419.64     24.98 o 
 -11   4   4     6415.96     6169.08     64.50 o 
 -10   4   4     6691.93     6456.57     57.38 o 
  -9   4   4      806.03      759.93     19.22 o 
  -8   4   4      672.92      592.06     17.25 o 
  -7   4   4        0.69       -6.66      6.66 o 
  -6   4   4     3249.13     3191.68     37.33 o 
  -5   4   4    15183.66    15528.25    113.58 o 
  -4   4   4    24991.63    25646.79    174.13 o 
  -3   4   4    18035.05    18794.70    143.23 o 
  -2   4   4     2416.35     2339.73     34.97 o 
  -1   4   4     1098.50     1241.84     29.75 o 
   0   4   4      245.30      233.78     12.83 o 
   1   4   4     4265.27     4356.31     50.33 o 
   2   4   4     8911.66     8890.47     84.23 o 
   3   4   4     6720.05     6739.12    107.30 o 
   4   4   4     4315.10     4061.05     46.08 o 
   5   4   4      419.98      390.46     18.13 o 
   6   4   4       28.52       17.19     12.12 o 
   7   4   4     1039.90     1050.88     44.52 o 
   8   4   4     5922.24     5876.14     85.01 o 
   9   4   4     4400.21     4426.90     75.00 o 
  10   4   4     4175.19     4130.17     75.65 o 
  11   4   4     1934.72     1950.47     55.86 o 
  12   4   4       50.97       25.60     28.49 o 
  13   4   4      596.69      643.16     42.73 o 
  14   4   4     3206.96     3339.20    100.67 o 
  15   4   4     2179.69     2266.80     87.96 o 
  16   4   4     1670.16     1740.62     83.66 o 
  17   4   4      449.46      523.50     59.68 o 
  18   4   4       48.95      -19.58     75.83 o 
  19   4   4        0.45      -80.79     80.79 o 
 -22   5   4       27.81      102.13     83.07 o 
 -21   5   4       22.52       -7.58     89.55 o 
 -20   5   4       30.04       10.32     36.65 o 
 -19   5   4      214.33      292.46     78.12 o 
 -18   5   4      157.07      123.07     59.45 o 
 -17   5   4        0.12      -38.87     40.77 o 
 -16   5   4       87.90       19.00     31.48 o 
 -15   5   4      742.08      796.31     68.21 o 
 -14   5   4      635.72      631.91     46.64 o 
 -13   5   4      192.95      203.52     40.77 o 
 -12   5   4      528.68      551.69     40.86 o 
 -11   5   4       62.31       38.61     13.14 o 
 -10   5   4      188.74      192.39     15.90 o 
  -9   5   4      359.52      336.47     14.92 o 
  -8   5   4      305.51      302.08     14.06 o 
  -7   5   4     6031.77     6339.23     60.53 o 
  -6   5   4       60.75       84.78     10.58 o 
  -5   5   4     1556.07     1752.91     35.53 o 
  -4   5   4        4.17        1.12      7.87 o 
  -3   5   4       44.86       57.79      9.07 o 
  -2   5   4     1030.90     1161.66     23.43 o 
  -1   5   4      759.45      749.66     19.50 o 
   0   5   4     2143.24     2331.77     35.59 o 
   1   5   4     1456.45     1368.20     27.11 o 
   2   5   4     1523.93     1582.88     28.51 o 
   3   5   4     3502.66     3772.41     71.39 o 
   4   5   4       16.53       16.23     21.72 o 
   5   5   4      882.11      870.10     33.53 o 
   6   5   4     1781.45     1768.18     45.29 o 
   7   5   4     1251.00     1303.68     41.61 o 
   8   5   4      344.32      320.78     32.89 o 
   9   5   4      398.84      405.31     31.24 o 
  10   5   4      523.68      583.07     36.12 o 
  11   5   4        0.73      -23.16     23.16 o 
  12   5   4      297.77      318.97     33.03 o 
  13   5   4        5.75       -0.43     24.75 o 
  14   5   4       35.50       24.35     36.77 o 
  15   5   4        3.46      -46.11     46.11 o 
  16   5   4        0.22      -36.76     38.19 o 
  17   5   4       26.21      -27.91     56.40 o 
  18   5   4       86.55      -35.82     73.93 o 
  19   5   4      107.93        8.38     87.65 o 
 -21   6   4       84.52        9.91     72.40 o 
 -20   6   4       22.42        9.85     64.40 o 
 -19   6   4       71.88       54.98     38.18 o 
 -18   6   4      474.17      466.53     50.88 o 
 -17   6   4      868.57      988.07     62.42 o 
 -16   6   4     1667.57     1658.09     71.83 o 
 -15   6   4     2176.95     1935.81     73.57 o 
 -14   6   4       62.65       31.77     56.02 o 
 -13   6   4      210.45      195.58     32.88 o 
 -12   6   4     2660.50     2736.44     77.33 o 
 -11   6   4     3871.01     3821.37     72.59 o 
 -10   6   4     2690.21     2621.35     56.87 o 
  -9   6   4     2055.53     1910.73     37.41 o 
  -8   6   4     2738.51     2648.17    125.64 o 
  -7   6   4      495.42      492.01     23.74 o 
  -6   6   4      140.98      148.20     12.78 o 
  -5   6   4     1775.46     1757.27     30.38 o 
  -4   6   4     7904.71     8500.21     75.84 o 
  -3   6   4     5171.94     5519.68     56.70 o 
  -2   6   4     5434.01     5543.08     56.68 o 
  -1   6   4      241.35      287.32     14.74 o 
   0   6   4      101.72      142.80     11.73 o 
   1   6   4     3521.31     3562.62     55.87 o 
   2   6   4     7537.59     7603.59    110.20 o 
   3   6   4     4566.68     4570.34     83.25 o 
   4   6   4     2381.91     2288.81    120.42 o 
   5   6   4      276.95      297.97     31.44 o 
   6   6   4       31.00       15.22     17.91 o 
   7   6   4      440.00      477.73     30.55 o 
   8   6   4     3061.74     2951.48     83.64 o 
   9   6   4     3626.11     3515.37     70.66 o 
  10   6   4     2606.08     2785.39     65.46 o 
  11   6   4     1083.99     1177.54     48.66 o 
  12   6   4        1.67       20.12     31.33 o 
  13   6   4       55.52       18.57     26.81 o 
  14   6   4      886.31      914.96     64.20 o 
  15   6   4      683.47      617.50     78.50 o 
  16   6   4      303.86      268.95     51.36 o 
  17   6   4      418.42      340.42     59.45 o 
  18   6   4       31.91      -51.83     73.93 o 
 -21   7   4       57.73       73.93     75.45 o 
 -20   7   4       40.30        2.29     68.59 o 
 -19   7   4      164.37      129.67     45.73 o 
 -18   7   4        7.65      -32.40     32.40 o 
 -17   7   4       17.36       12.25     43.06 o 
 -16   7   4        3.17        5.79     30.37 o 
 -15   7   4        1.22       11.72     28.80 o 
 -14   7   4       61.81      100.72     40.77 o 
 -13   7   4      563.55      601.51     48.40 o 
 -12   7   4      106.20       94.04     27.47 o 
 -11   7   4      903.75      832.03     30.48 o 
 -10   7   4       23.32        1.71     13.94 o 
  -9   7   4      917.05      921.77     33.28 o 
  -8   7   4      464.40      430.04     24.61 o 
  -7   7   4       86.36       70.62     16.55 o 
  -6   7   4      350.32      288.73     21.23 o 
  -5   7   4       12.33       11.48     13.60 o 
  -4   7   4       11.87       11.56     10.82 o 
  -3   7   4       11.59       14.32     10.94 o 
  -2   7   4       55.94       41.99     12.00 o 
  -1   7   4      491.11      538.40     25.50 o 
   0   7   4     1158.93     1151.66     35.47 o 
   1   7   4       34.76       26.13     15.02 o 
   2   7   4       67.80      100.69     18.01 o 
   3   7   4        1.70       -3.67     15.06 o 
   4   7   4      867.88      846.44     35.03 o 
   5   7   4      532.32      530.18     29.76 o 
   6   7   4      104.34      102.27     20.20 o 
   7   7   4      307.14      355.08     36.63 o 
   8   7   4     1336.70     1376.15     47.98 o 
   9   7   4       54.75       12.82     33.27 o 
  10   7   4       44.14       42.38     24.09 o 
  11   7   4      564.98      571.67     48.85 o 
  12   7   4      329.12      435.88     45.43 o 
  13   7   4      242.20      221.26     32.90 o 
  14   7   4       93.18       99.88     42.72 o 
  15   7   4       13.27      -36.60     36.60 o 
  16   7   4        0.09      -16.64     39.06 o 
  17   7   4       44.65      -51.83     69.36 o 
 -20   8   4       21.38      -56.40     64.78 o 
 -19   8   4       62.44       18.29     63.26 o 
 -18   8   4      154.50      161.27     77.36 o 
 -17   8   4      465.51      462.64     50.35 o 
 -16   8   4      811.81      820.02     77.74 o 
 -15   8   4      675.37      635.61    106.32 o 
 -14   8   4      203.92      215.11     70.12 o 
 -13   8   4       31.29       51.71     72.78 o 
 -12   8   4      684.91      708.05     47.85 o 
 -11   8   4     1342.61     1286.91     36.83 o 
 -10   8   4     2017.51     1974.43     43.02 o 
  -9   8   4     1756.66     1712.98     44.13 o 
  -8   8   4     1174.34     1085.66     36.81 o 
  -7   8   4      108.27      135.11     19.81 o 
  -6   8   4      488.51      472.23     26.11 o 
  -5   8   4     1622.19     1612.92     40.16 o 
  -4   8   4     2780.38     2747.57     50.44 o 
  -3   8   4     3161.82     3195.21     71.13 o 
  -2   8   4     1044.75     1126.71     45.23 o 
  -1   8   4        2.39        1.69     15.09 o 
   0   8   4     3586.83     3573.59     61.96 o 
   1   8   4     2893.82     2936.14     57.20 o 
   2   8   4     1868.08     1779.76     54.82 o 
   3   8   4     1909.39     1811.81     48.73 o 
   4   8   4     1337.56     1385.43     63.38 o 
   5   8   4      915.53      878.52     37.42 o 
   6   8   4       15.27       28.70     18.47 o 
   7   8   4      735.36      781.98     32.21 o 
   8   8   4     2421.93     2285.56     50.48 o 
   9   8   4      617.37      680.51     33.09 o 
  10   8   4     1312.67     1352.91     42.75 o 
  11   8   4      216.14      243.82     25.59 o 
  12   8   4        0.47      -19.68     19.95 o 
  13   8   4       62.10       45.73     21.58 o 
  14   8   4      508.99      504.64     55.78 o 
  15   8   4      658.44      661.23     62.74 o 
  16   8   4      348.23      420.70     94.51 o 
 -18   9   4      153.78      111.27     67.83 o 
 -17   9   4       44.81       15.55     34.42 o 
 -16   9   4       25.75       22.70     33.84 o 
 -15   9   4      324.84      264.03     42.10 o 
 -14   9   4      138.48      137.14     34.61 o 
 -13   9   4      144.54      155.84     33.84 o 
 -12   9   4       88.92       65.82     43.06 o 
 -11   9   4       96.09       86.86     18.62 o 
 -10   9   4       12.63      -14.41     14.41 o 
  -9   9   4      607.25      572.57     30.94 o 
  -8   9   4     1007.46      985.76     36.66 o 
  -7   9   4     1933.12     1963.48     47.33 o 
  -6   9   4      115.33      117.01     23.98 o 
  -5   9   4       15.68       22.08     19.92 o 
  -4   9   4      783.31      737.66     41.45 o 
  -3   9   4      149.75      139.50     25.49 o 
  -2   9   4        4.10       18.93     20.16 o 
  -1   9   4     1369.67     1328.89     51.99 o 
   0   9   4      344.31      389.53     40.01 o 
   1   9   4     2381.48     2244.61     52.80 o 
   2   9   4        5.09      -15.65     15.65 o 
   3   9   4      811.40      765.74     35.78 o 
   4   9   4      408.68      409.99     29.64 o 
   5   9   4      360.95      341.18     29.08 o 
   6   9   4      166.78      179.14     25.40 o 
   7   9   4      255.81      275.67     24.64 o 
   8   9   4      222.77      234.69     24.31 o 
   9   9   4        3.30       -8.50     17.77 o 
  10   9   4      135.37      102.73     22.20 o 
  11   9   4      406.81      439.30     36.17 o 
  12   9   4      215.69      254.68     27.89 o 
  13   9   4      125.04      164.88     26.84 o 
  14   9   4       82.59       38.11     64.78 o 
  15   9   4       52.47       69.36     69.36 o 
 -17  10   4      193.55       51.83     62.50 o 
 -16  10   4      288.59      289.24     44.92 o 
 -15  10   4      246.16      238.34     41.01 o 
 -14  10   4       15.99       11.29     34.30 o 
 -13  10   4        1.56       31.48     28.75 o 
 -12  10   4      198.04      228.02     35.22 o 
 -11  10   4      190.30      173.15     21.96 o 
 -10  10   4      188.83      118.42     28.96 o 
  -9  10   4      332.16      269.80     32.60 o 
  -8  10   4      102.34      103.68     26.41 o 
  -7  10   4      107.52      116.12     26.39 o 
  -6  10   4      400.61      419.53     36.10 o 
  -5  10   4      637.31      714.41     43.10 o 
  -4  10   4     2570.92     2532.74     99.84 o 
  -3  10   4     1017.73     1077.05     49.29 o 
  -2  10   4      321.75      315.45     33.92 o 
  -1  10   4      248.45      223.27     30.36 o 
   0  10   4        8.85      -10.32     19.74 o 
   1  10   4       23.78       14.09     22.02 o 
   2  10   4     1097.85     1063.94    101.37 o 
   3  10   4      822.89      755.62     45.23 o 
   4  10   4      606.36      639.27     36.35 o 
   5  10   4      115.20       96.91     23.55 o 
   6  10   4       18.02       -2.08     19.91 o 
   7  10   4      251.48      212.53     28.05 o 
   8  10   4      460.16      449.99     30.27 o 
   9  10   4      406.94      322.54     28.56 o 
  10  10   4      331.66      361.30     30.04 o 
  11  10   4      112.57       95.51     24.03 o 
  12  10   4        0.16       15.72     21.95 o 
  13  10   4       17.71      -10.72     29.34 o 
 -15  11   4       17.01       21.34     33.29 o 
 -14  11   4       69.03      103.65     54.87 o 
 -13  11   4      231.06      115.85     53.35 o 
 -12  11   4       40.07       64.02     48.78 o 
 -11  11   4       43.53       35.19     21.99 o 
 -10  11   4        0.98      -15.80     23.64 o 
  -9  11   4       99.71      100.61     34.68 o 
  -8  11   4       91.86       44.89     26.39 o 
  -7  11   4      837.43      848.54     49.04 o 
  -6  11   4      263.25      311.65     35.56 o 
  -5  11   4       85.86      101.26     28.29 o 
  -4  11   4       39.18      -24.77     24.77 o 
  -3  11   4        0.35       -0.76     21.56 o 
  -2  11   4       22.09       72.11     25.56 o 
  -1  11   4      371.82      415.84     43.44 o 
   0  11   4      776.48      763.99     47.95 o 
   1  11   4      155.72      165.41     47.25 o 
   2  11   4      105.68       84.49     26.34 o 
   3  11   4       31.47       24.97     24.16 o 
   4  11   4        5.58       -2.06     31.25 o 
   5  11   4      293.09      328.26     37.31 o 
   6  11   4       86.38      110.17     29.65 o 
   7  11   4      137.09      168.17     32.78 o 
   8  11   4       32.60        1.87     19.89 o 
   9  11   4        0.50       -5.11     19.72 o 
  10  11   4        0.71      -20.23     20.23 o 
  11  11   4      128.47      112.36     25.93 o 
 -12  12   4       60.06       18.29     45.73 o 
 -11  12   4      104.14       59.89     31.54 o 
 -10  12   4      259.48      289.02    137.19 o 
  -9  12   4      399.98      393.41     41.22 o 
  -8  12   4      109.31       51.91     29.28 o 
  -7  12   4        6.95      -18.03     25.17 o 
  -6  12   4      122.21       37.72     28.20 o 
  -5  12   4      300.52      258.16     48.78 o 
  -4  12   4      279.11      261.28     65.93 o 
  -3  12   4      422.24      445.56     41.50 o 
  -2  12   4      111.42      121.51     40.77 o 
  -1  12   4       80.37       80.52     29.37 o 
   0  12   4       37.63       17.65     25.49 o 
   1  12   4       29.96       30.41     26.00 o 
   2  12   4      169.50      140.55     32.52 o 
   3  12   4      243.62      259.73     40.01 o 
   4  12   4       64.15       57.79     28.53 o 
   5  12   4       23.12       11.17     51.83 o 
   6  12   4      167.24      232.10     37.92 o 
   7  12   4       72.89       19.08     28.38 o 
   8  12   4      257.27      288.49     34.59 o 
   9  12   4      329.73      291.67     34.86 o 
  -8  13   4       64.31       13.66     51.44 o 
  -7  13   4       72.79       96.04     33.90 o 
  -6  13   4       55.27       10.02     30.17 o 
  -5  13   4       76.00       92.60     32.34 o 
  -4  13   4       12.70      -23.98     23.98 o 
  -3  13   4       23.45        9.16     28.29 o 
  -2  13   4      268.49      280.29     39.84 o 
  -1  13   4      154.63      170.28     35.52 o 
   0  13   4      164.46      178.03     49.16 o 
   1  13   4       88.27       62.77     30.96 o 
   2  13   4       13.76       -1.57     27.34 o 
   3  13   4        6.72       15.65     28.73 o 
   4  13   4       98.94       63.77     32.33 o 
   5  13   4      115.75      100.20     33.88 o 
 -24   1   5       93.31      107.97     42.86 o 
 -23   1   5      598.74      607.11     82.38 o 
 -22   1   5     1515.05     1549.59     68.92 o 
 -21   1   5     1158.39     1254.22     50.13 o 
 -20   1   5      266.28      203.34     29.44 o 
 -19   1   5       37.94      -14.38     22.13 o 
 -18   1   5      546.44      631.21     35.29 o 
 -17   1   5     2791.59     2712.20     58.64 o 
 -16   1   5     2639.88     2568.38     55.45 o 
 -15   1   5     4618.67     4612.55    103.08 o 
 -14   1   5      992.98      969.16     35.36 o 
 -13   1   5      113.07       89.16     18.60 o 
 -12   1   5      392.22      383.33     23.01 o 
 -11   1   5     1032.39      959.08     29.26 o 
 -10   1   5    10841.85    10414.19     97.85 o 
  -9   1   5    22347.07    21453.82    164.98 o 
  -8   1   5    11385.01    11158.87     96.51 o 
  -7   1   5     8186.12     7995.94     68.26 o 
  -6   1   5     2424.14     2416.43     27.75 o 
  -5   1   5      883.54      796.08     16.12 o 
  -4   1   5      331.63      273.47     21.78 o 
  -3   1   5    40670.88    40777.73    366.54 o 
  -2   1   5       64.70      136.71     11.56 o 
  -1   1   5    16495.00    16785.80    138.57 o 
   0   1   5     2446.90     2655.77     32.70 o 
   1   1   5    13315.88    13491.63    100.94 o 
   2   1   5    20923.13    21041.30    132.76 o 
   3   1   5    27914.24    27542.60    170.19 o 
   4   1   5    17849.67    17565.14    118.45 o 
   5   1   5    14239.20    14029.31    101.44 o 
   6   1   5       12.68       21.64     14.30 o 
   7   1   5      102.18       97.53     15.56 o 
   8   1   5     1910.42     1974.57     40.83 o 
   9   1   5     5289.34     5357.47     68.82 o 
  10   1   5     3284.51     3391.13     56.39 o 
  11   1   5     2699.29     2930.69     55.11 o 
  12   1   5      111.35       96.40     22.79 o 
  13   1   5        1.14       -6.18     21.10 o 
  14   1   5      370.10      373.77     53.43 o 
  15   1   5     1665.38     1729.85     78.56 o 
  16   1   5     2240.96     2186.04     88.30 o 
  17   1   5     2089.69     2138.38     90.61 o 
  18   1   5      275.81      206.18     70.88 o 
  19   1   5        0.41      -43.38     43.38 o 
 -24   2   5        4.72      -44.20     86.88 o 
 -23   2   5       10.04      -14.62     40.96 o 
 -22   2   5        6.99      -22.28     33.91 o 
 -21   2   5       26.39      122.79     40.96 o 
 -20   2   5       69.92       80.63     36.97 o 
 -19   2   5      248.79      203.79     27.94 o 
 -18   2   5       75.51       62.89     23.55 o 
 -17   2   5       27.96       22.92     22.22 o 
 -16   2   5      493.11      477.78     30.73 o 
 -15   2   5      573.91      577.60     70.18 o 
 -14   2   5        0.93       -8.48     16.88 o 
 -13   2   5        0.14      -15.11     15.83 o 
 -12   2   5        8.78      -14.51     14.51 o 
 -11   2   5      148.15      163.79     17.60 o 
 -10   2   5      407.30      429.86     32.16 o 
  -9   2   5      518.77      511.26     13.90 o 
  -8   2   5      362.51      439.03     13.06 o 
  -7   2   5      600.84      595.87     17.64 o 
  -6   2   5      329.39      297.98     18.81 o 
  -5   2   5      600.04      598.17     17.09 o 
  -4   2   5     4424.39     4611.25     51.17 o 
  -3   2   5      122.02      161.40     23.21 o 
  -2   2   5       11.42       17.59     11.69 o 
  -1   2   5       48.61       35.85      9.69 o 
   0   2   5       31.09       11.70      9.14 o 
   1   2   5        2.18        1.35      6.54 o 
   2   2   5      474.46      467.97     15.57 o 
   3   2   5       42.05       34.37      9.21 o 
   4   2   5        4.28       -5.38      9.38 o 
   5   2   5      116.26      149.21     13.87 o 
   6   2   5        0.84       -8.12     12.27 o 
   7   2   5        1.53       12.33     14.35 o 
   8   2   5      408.55      439.39     23.66 o 
   9   2   5       62.45       69.28     18.97 o 
  10   2   5      232.59      275.62     36.08 o 
  11   2   5      289.19      271.42     25.94 o 
  12   2   5        2.27      -19.50     19.50 o 
  13   2   5      148.31      183.66     48.14 o 
  14   2   5       30.26      -10.94     52.21 o 
  15   2   5       63.34       93.39     42.86 o 
  16   2   5      135.86      104.07     46.84 o 
  17   2   5        8.72        0.27     43.85 o 
  18   2   5        0.86      -42.02     42.02 o 
  19   2   5       33.39      -25.15     56.40 o 
 -23   3   5      324.98      334.80     55.27 o 
 -22   3   5     1118.88     1183.43     74.52 o 
 -21   3   5     1043.45     1018.76    116.99 o 
 -20   3   5      696.47      719.81    147.48 o 
 -19   3   5       85.27       33.03     34.11 o 
 -18   3   5      748.54      698.80     52.89 o 
 -17   3   5     1296.90     1282.97     64.20 o 
 -16   3   5     3887.50     3927.03     74.02 o 
 -15   3   5      883.33      886.17     52.68 o 
 -14   3   5     1705.13     1655.62     46.59 o 
 -13   3   5       81.40       49.84     18.47 o 
 -12   3   5      745.63      724.03     31.29 o 
 -11   3   5     7958.27     7882.08     94.07 o 
 -10   3   5    12901.02    12464.86     89.30 o 
  -9   3   5    12871.12    12745.55     90.04 o 
  -8   3   5     4668.89     4686.47     43.47 o 
  -7   3   5     6761.52     6752.57     55.07 o 
  -6   3   5      231.88      230.32     11.05 o 
  -5   3   5     3061.36     2980.07     40.91 o 
  -4   3   5    12874.03    12868.86    136.16 o 
  -3   3   5    23242.30    23488.14    218.19 o 
  -2   3   5    40470.80    42862.24    318.71 o 
  -1   3   5     8878.89     8719.76     82.77 o 
   0   3   5        0.11       -4.49      8.30 o 
   1   3   5     7459.28     7745.39     77.19 o 
   2   3   5     8073.40     7725.71    107.46 o 
   3   3   5    20313.47    20498.75    149.46 o 
   4   3   5     2676.11     2468.87     36.15 o 
   5   3   5     4599.53     4403.78     52.20 o 
   6   3   5     2790.49     2768.65     42.62 o 
   7   3   5     1066.56     1140.16     31.57 o 
   8   3   5     7673.60     7928.54     84.24 o 
   9   3   5     6757.93     6745.68     78.85 o 
  10   3   5     1733.74     1776.48     52.12 o 
  11   3   5     3335.08     3670.00     93.47 o 
  12   3   5      203.90      241.86     31.20 o 
  13   3   5        1.72      -12.17     24.67 o 
  14   3   5      693.52      723.43    121.18 o 
  15   3   5     2389.53     2425.29     92.35 o 
  16   3   5     1905.15     2141.84     91.10 o 
  17   3   5      918.12     1028.96     73.78 o 
  18   3   5      409.16      460.34     77.74 o 
 -23   4   5        0.22      -74.69     74.69 o 
 -22   4   5        0.04      -21.67     57.16 o 
 -21   4   5       13.48      -21.86     50.30 o 
 -20   4   5      138.23      147.26     67.07 o 
 -19   4   5      141.86       81.85     50.68 o 
 -18   4   5       39.36       48.24     34.40 o 
 -17   4   5      146.66      192.89     39.18 o 
 -16   4   5      275.85      257.69     39.55 o 
 -15   4   5      519.76      580.10     46.84 o 
 -14   4   5        4.59      -13.83     31.25 o 
 -13   4   5        3.62       18.14     17.36 o 
 -12   4   5      383.68      353.96     27.59 o 
 -11   4   5      999.84      929.42     26.01 o 
 -10   4   5      214.04      212.79     13.10 o 
  -9   4   5      105.10       89.08     10.20 o 
  -8   4   5     1502.05     1564.45     25.46 o 
  -7   4   5        6.62       -2.75      7.21 o 
  -6   4   5        1.14       -7.54      7.54 o 
  -5   4   5     6372.65     6965.81     63.14 o 
  -4   4   5      362.95      446.28     20.49 o 
  -3   4   5      695.08      716.85     23.00 o 
  -2   4   5      417.56      460.23     19.51 o 
  -1   4   5     5143.43     5344.82     60.08 o 
   0   4   5      264.76      292.30     15.33 o 
   1   4   5     2182.15     2118.67     35.21 o 
   2   4   5      981.69     1013.50     26.15 o 
   3   4   5      214.11      198.52     32.78 o 
   4   4   5      187.17      144.20     13.20 o 
   5   4   5     1494.10     1422.48     30.52 o 
   6   4   5       75.75       91.11     23.79 o 
   7   4   5      183.43      219.08     23.85 o 
   8   4   5      958.43      979.58     39.98 o 
   9   4   5      130.90      112.13     24.94 o 
  10   4   5        1.95       -3.46     31.71 o 
  11   4   5      519.44      533.95     62.77 o 
  12   4   5      149.21      138.27     36.90 o 
  13   4   5      308.82      360.17     35.56 o 
  14   4   5      224.45      276.07     60.21 o 
  15   4   5        6.42       -5.28     40.47 o 
  16   4   5        3.22       -0.78     42.85 o 
  17   4   5       39.61      -43.54     67.83 o 
  18   4   5       17.47       13.72     59.45 o 
 -22   5   5      660.95      493.11    100.60 o 
 -21   5   5      176.83      175.40     45.89 o 
 -20   5   5      303.90      264.05     47.22 o 
 -19   5   5       14.87      -10.31     33.48 o 
 -18   5   5      162.76      159.71     44.20 o 
 -17   5   5      152.93      144.49     36.97 o 
 -16   5   5     2774.43     2790.04     86.80 o 
 -15   5   5     2335.41     2161.10     75.09 o 
 -14   5   5     2654.45     2550.59    107.46 o 
 -13   5   5      408.80      474.97     40.47 o 
 -12   5   5     1419.87     1390.21     72.78 o 
 -11   5   5     1051.74     1011.05     37.07 o 
 -10   5   5     2591.58     2530.51     35.20 o 
  -9   5   5     1774.30     1699.27     28.80 o 
  -8   5   5     2363.05     2324.71     32.72 o 
  -7   5   5      356.57      375.41     16.26 o 
  -6   5   5       76.61       58.01     11.11 o 
  -5   5   5     2091.99     2019.90     31.90 o 
  -4   5   5    12575.80    13381.35    105.15 o 
  -3   5   5     6817.02     6856.78     65.23 o 
  -2   5   5     4493.86     4683.37     56.88 o 
  -1   5   5     4126.44     4360.02     59.05 o 
   0   5   5      514.76      507.03     20.17 o 
   1   5   5     1193.05     1244.32     28.31 o 
   2   5   5     3225.34     3340.92     71.21 o 
   3   5   5     2595.67     2582.51     61.41 o 
   4   5   5     1765.81     1816.10     55.19 o 
   5   5   5     1371.97     1361.78     40.26 o 
   6   5   5      121.44      145.79     21.51 o 
   7   5   5      159.79      173.48     29.75 o 
   8   5   5      193.14      181.46     25.77 o 
   9   5   5     6395.86     6422.84    131.62 o 
  10   5   5     7197.25     7149.17    105.50 o 
  11   5   5     1085.54     1099.51     47.45 o 
  12   5   5      283.95      264.21     32.82 o 
  13   5   5      174.95      176.38     32.30 o 
  14   5   5      468.25      424.45     53.08 o 
  15   5   5      614.47      655.29     61.02 o 
  16   5   5      554.87      628.92     74.31 o 
  17   5   5      899.12      967.16     98.32 o 
 -22   6   5        0.18      -64.02     76.21 o 
 -21   6   5        8.58       18.29     71.64 o 
 -20   6   5      163.09      163.30     42.85 o 
 -19   6   5      276.08      284.41     46.12 o 
 -18   6   5       28.91       24.54     33.29 o 
 -17   6   5       12.52      -29.98     30.21 o 
 -16   6   5      180.32      129.10     36.25 o 
 -15   6   5       25.97       18.53     29.41 o 
 -14   6   5        1.49       15.69     32.01 o 
 -13   6   5     2086.62     1959.42     96.03 o 
 -12   6   5      115.24       89.33     28.80 o 
 -11   6   5       33.94       21.53     13.94 o 
 -10   6   5      213.77      192.12     17.07 o 
  -9   6   5       17.99       13.31     12.09 o 
  -8   6   5      400.01      463.54     23.55 o 
  -7   6   5     1166.01     1247.94     27.92 o 
  -6   6   5      737.32      749.78     22.98 o 
  -5   6   5      152.15      131.52     13.11 o 
  -4   6   5     1270.62     1134.55     26.23 o 
  -3   6   5       45.95       45.40     10.88 o 
  -2   6   5      322.42      390.85     17.12 o 
  -1   6   5     2653.14     2741.31     38.56 o 
   0   6   5     2225.32     2407.81     40.02 o 
   1   6   5      820.90      882.60     43.44 o 
   2   6   5      192.69      187.46     26.41 o 
   3   6   5      188.97      215.41     30.87 o 
   4   6   5      118.99      149.91     27.21 o 
   5   6   5      335.75      351.19     26.55 o 
   6   6   5      265.36      282.80     26.30 o 
   7   6   5      716.19      742.44     36.30 o 
   8   6   5       13.75       -4.03     34.36 o 
   9   6   5      363.85      375.72     32.76 o 
  10   6   5      223.95      232.40     30.32 o 
  11   6   5      124.95       98.45     27.14 o 
  12   6   5       23.72      -14.87     25.35 o 
  13   6   5      368.17      411.00     40.65 o 
  14   6   5       63.32       83.96     52.59 o 
  15   6   5        1.78      -60.77     65.93 o 
  16   6   5      163.23      118.89     62.50 o 
 -21   7   5      180.86      137.19     81.55 o 
 -20   7   5       82.37      -18.29     67.83 o 
 -19   7   5        5.72        7.66     34.82 o 
 -18   7   5      246.19      223.29     42.47 o 
 -17   7   5      933.65      919.07     60.19 o 
 -16   7   5     1826.19     1873.41     76.11 o 
 -15   7   5     1755.21     1706.84     70.94 o 
 -14   7   5      299.71      253.69     36.89 o 
 -13   7   5      741.60      715.32     79.26 o 
 -12   7   5      540.15      525.79     41.56 o 
 -11   7   5     1186.98     1241.62     34.45 o 
 -10   7   5     3642.59     3523.69     54.01 o 
  -9   7   5     1961.37     1894.86     43.64 o 
  -8   7   5     1196.14     1208.17     35.60 o 
  -7   7   5      549.39      573.12     27.04 o 
  -6   7   5      116.66      135.20     17.74 o 
  -5   7   5      545.84      603.91     22.42 o 
  -4   7   5     3494.95     3520.31     63.69 o 
  -3   7   5     6170.01     6279.85     78.61 o 
  -2   7   5     3468.10     3659.94     47.53 o 
  -1   7   5     1763.43     1759.39     42.35 o 
   0   7   5      944.66      912.40     47.04 o 
   1   7   5      609.66      567.34     28.68 o 
   2   7   5     7064.66     7116.46     91.96 o 
   3   7   5     3806.18     3892.78    132.61 o 
   4   7   5     3297.32     3263.25     77.84 o 
   5   7   5     2965.19     2907.24    124.23 o 
   6   7   5      596.25      619.97     34.98 o 
   7   7   5        0.41       -0.83     19.80 o 
   8   7   5     2204.32     2271.37     59.80 o 
   9   7   5     1297.88     1301.26     49.35 o 
  10   7   5     1397.91     1405.50     67.88 o 
  11   7   5      692.64      728.25     43.96 o 
  12   7   5      216.79      239.43     33.62 o 
  13   7   5        1.29        0.00     27.61 o 
  14   7   5      339.13      385.56     54.60 o 
  15   7   5      455.52      454.24     79.26 o 
 -20   8   5        6.44      -53.35     53.35 o 
 -19   8   5      188.07      193.59     73.93 o 
 -18   8   5       93.50       98.86     37.77 o 
 -17   8   5       50.29       59.70     34.61 o 
 -16   8   5       73.59       82.09     34.04 o 
 -15   8   5       34.86       27.11     28.55 o 
 -14   8   5       26.21       48.08     28.01 o 
 -13   8   5       96.91      133.32     31.36 o 
 -12   8   5      493.46      538.12     51.06 o 
 -11   8   5      619.14      554.90     33.75 o 
 -10   8   5      157.04       99.81     21.22 o 
  -9   8   5      194.22      179.84     21.26 o 
  -8   8   5      424.94      460.91     26.53 o 
  -7   8   5      601.30      668.57     30.45 o 
  -6   8   5       20.47       13.56     15.64 o 
  -5   8   5     2141.97     2140.38     83.24 o 
  -4   8   5        5.67       -8.42     17.76 o 
  -3   8   5        6.89       -0.07     18.66 o 
  -2   8   5      128.93      129.87     19.67 o 
  -1   8   5     1253.90     1282.49     39.69 o 
   0   8   5        1.83      -14.31     14.31 o 
   1   8   5      678.08      689.00     32.25 o 
   2   8   5      121.45      130.84     21.57 o 
   3   8   5       63.90      106.79     22.43 o 
   4   8   5        4.26      -16.55     16.55 o 
   5   8   5      626.48      623.24     59.69 o 
   6   8   5      299.56      326.82     27.17 o 
   7   8   5      240.55      243.57     23.17 o 
   8   8   5      718.65      724.08     33.03 o 
   9   8   5        3.45      -16.82     16.82 o 
  10   8   5        1.83      -20.76     29.37 o 
  11   8   5      125.81      137.25     26.29 o 
  12   8   5      282.65      275.82     28.54 o 
  13   8   5      212.98      276.94     38.17 o 
  14   8   5      185.33      133.38     64.02 o 
 -18   9   5       76.27       53.35     64.02 o 
 -17   9   5       93.33       51.91     35.33 o 
 -16   9   5      522.30      539.85     81.17 o 
 -15   9   5      503.02      501.32     48.12 o 
 -14   9   5      285.78      222.63     36.68 o 
 -13   9   5      134.65      111.89     43.44 o 
 -12   9   5       36.65       28.11     26.19 o 
 -11   9   5      299.06      324.17     24.20 o 
 -10   9   5     1325.05     1283.26     41.30 o 
  -9   9   5     1792.55     1633.34     47.98 o 
  -8   9   5      631.70      618.70     39.84 o 
  -7   9   5      320.43      337.46     32.32 o 
  -6   9   5      608.14      596.99     38.16 o 
  -5   9   5      267.10      325.78     61.35 o 
  -4   9   5     1779.49     1784.15     86.50 o 
  -3   9   5     1037.34     1026.54     46.26 o 
  -2   9   5     1607.85     1714.10     93.36 o 
  -1   9   5      217.75      208.56     28.43 o 
   0   9   5       97.38      101.53     24.63 o 
   1   9   5       46.67       47.25     18.82 o 
   2   9   5      138.37      130.62     22.42 o 
   3   9   5      896.22      934.46     40.11 o 
   4   9   5     1306.73     1192.70     44.48 o 
   5   9   5      527.67      533.20     33.90 o 
   6   9   5        0.17      -16.57     16.57 o 
   7   9   5      478.70      465.56     29.38 o 
   8   9   5      649.98      646.56     33.45 o 
   9   9   5      765.25      766.29     36.87 o 
  10   9   5     1002.21      958.49     40.51 o 
  11   9   5      578.78      649.33     36.44 o 
  12   9   5       64.58       57.11     23.15 o 
  13   9   5       25.34       -2.94     25.05 o 
 -17  10   5       65.70       45.73     64.02 o 
 -16  10   5       18.13       41.50     32.33 o 
 -15  10   5       12.05        3.49     30.02 o 
 -14  10   5      186.42      191.78     36.35 o 
 -13  10   5      203.93      204.16     34.18 o 
 -12  10   5       65.60       17.84     25.45 o 
 -11  10   5      153.31      153.52     26.62 o 
 -10  10   5        3.73      -20.70     20.70 o 
  -9  10   5      104.27       69.03     25.56 o 
  -8  10   5      110.30       80.52     26.39 o 
  -7  10   5      892.79      843.16     62.50 o 
  -6  10   5      865.01      925.29     47.42 o 
  -5  10   5       95.35       88.47     63.26 o 
  -4  10   5      365.87      452.33     40.77 o 
  -3  10   5       17.56       11.61     24.39 o 
  -2  10   5       16.16       25.24     23.63 o 
  -1  10   5      690.27      832.20     46.61 o 
   0  10   5     1018.25     1049.09     50.33 o 
   1  10   5      881.66      836.03     48.12 o 
   2  10   5      468.51      488.88     39.78 o 
   3  10   5      183.07      166.23     53.73 o 
   4  10   5        9.67       -6.98     20.10 o 
   5  10   5      493.44      490.08     34.39 o 
   6  10   5      102.69       64.33     23.73 o 
   7  10   5      238.60      267.24     29.81 o 
   8  10   5       55.82       71.40     21.74 o 
   9  10   5       19.43      -15.38     19.27 o 
  10  10   5       12.83      -14.96     20.46 o 
  11  10   5      119.28       63.98     23.99 o 
  12  10   5      119.69       97.06     33.09 o 
 -15  11   5      129.90      149.38     58.69 o 
 -14  11   5       83.99       53.35     50.30 o 
 -13  11   5        2.15      -37.35     37.35 o 
 -12  11   5       27.75        0.00     38.11 o 
 -11  11   5       58.70       39.86     22.52 o 
 -10  11   5      205.86      156.34     31.78 o 
  -9  11   5      318.39      309.81     36.37 o 
  -8  11   5      370.44      359.30     51.44 o 
  -7  11   5        4.96      -23.44     23.44 o 
  -6  11   5       34.24      -10.94     23.55 o 
  -5  11   5      315.70      280.26     35.03 o 
  -4  11   5     1376.47     1445.65     64.78 o 
  -3  11   5      385.45      398.98     38.26 o 
  -2  11   5      434.38      485.88     40.42 o 
  -1  11   5      140.33      136.53     29.51 o 
   0  11   5      575.37      535.80     42.48 o 
   1  11   5        2.60       -8.06     46.49 o 
   2  11   5      229.78      206.14     32.52 o 
   3  11   5      410.86      407.05     39.82 o 
   4  11   5      777.21      837.20     67.45 o 
   5  11   5      110.46       83.59     37.35 o 
   6  11   5       56.11       26.11     35.06 o 
   7  11   5       67.14       26.71     36.30 o 
   8  11   5      131.16       81.27     23.07 o 
   9  11   5      229.88      261.41     29.54 o 
  10  11   5      216.83      229.03     29.35 o 
 -12  12   5      132.31       96.03     48.78 o 
 -11  12   5      117.49       63.65     51.06 o 
 -10  12   5       17.52       -4.99     27.75 o 
  -9  12   5        1.54      -10.14     26.93 o 
  -8  12   5      122.75       79.68     31.36 o 
  -7  12   5      243.85      151.42     33.94 o 
  -6  12   5       79.47       52.72     28.74 o 
  -5  12   5      101.47       89.06     30.17 o 
  -4  12   5        0.16      -23.81     23.98 o 
  -3  12   5       17.83       -7.33     25.02 o 
  -2  12   5       26.03      -12.96     24.79 o 
  -1  12   5       40.13       34.88     27.42 o 
   0  12   5        6.14      -12.19     28.96 o 
   1  12   5      169.55      159.03     33.06 o 
   2  12   5      150.29      167.14     34.19 o 
   3  12   5        1.22        5.67     26.19 o 
   4  12   5        3.40      -35.47     45.35 o 
   5  12   5      128.62       61.95     30.49 o 
   6  12   5      137.56       86.70     32.75 o 
   7  12   5       64.04       55.15     27.42 o 
   8  12   5      136.45      137.71     31.18 o 
  -8  13   5      177.75      104.20     35.82 o 
  -7  13   5        3.05      -19.11     29.04 o 
  -6  13   5       25.89       -0.41     30.17 o 
  -5  13   5      169.14      132.32     34.76 o 
  -4  13   5      105.06      100.66     33.60 o 
  -3  13   5      125.63      123.34     33.65 o 
  -2  13   5      103.19       51.83     31.80 o 
  -1  13   5        1.93      -26.03     26.03 o 
   0  13   5        0.70      -26.19     26.19 o 
   1  13   5        9.99      -26.29     26.29 o 
   2  13   5       68.79       39.94     30.36 o 
   3  13   5      161.92       72.29     33.84 o 
   4  13   5      209.93      138.35     37.00 o 
 -24   0   6       12.57       32.41     39.36 o 
 -23   0   6      226.34      312.92     50.20 o 
 -22   0   6     1608.96     1724.14    143.28 o 
 -21   0   6     2485.77     2603.90     97.55 o 
 -20   0   6      712.37      770.60     57.64 o 
 -19   0   6        2.22      -27.23     28.78 o 
 -18   0   6        0.32      -12.86     28.78 o 
 -17   0   6       60.87       56.16     30.00 o 
 -16   0   6     3477.50     3386.00     88.99 o 
 -15   0   6     2949.28     2905.22     96.41 o 
 -14   0   6     6145.48     6054.26    121.18 o 
 -13   0   6     2413.67     2248.70     66.10 o 
 -12   0   6        8.21      -12.90     20.54 o 
 -11   0   6     5993.91     5979.02    100.22 o 
 -10   0   6     3885.71     3811.48    112.04 o 
  -9   0   6    26005.58    26126.83    275.63 o 
  -8   0   6    19434.70    19303.39    326.96 o 
  -7   0   6     8568.99     8385.42    115.22 o 
  -6   0   6      772.38      762.74     20.48 o 
  -5   0   6      447.93      414.72     17.14 o 
  -4   0   6     9768.13     9738.23     88.23 o 
  -3   0   6     4061.53     3895.94     58.17 o 
  -2   0   6      205.55      155.76     15.35 o 
  -1   0   6      374.25      368.48     20.20 o 
   0   0   6     1491.77     1582.40     38.25 o 
   1   0   6     2276.71     2605.50     56.40 o 
   2   0   6      933.19      779.82     36.58 o 
   3   0   6    14718.30    13956.88    156.00 o 
   4   0   6    22407.98    22255.45    189.85 o 
   5   0   6     5990.89     5386.98     77.46 o 
   6   0   6     2813.07     2731.46     58.76 o 
   7   0   6      397.55      378.86     26.79 o 
   8   0   6      179.99      156.51     27.60 o 
   9   0   6     4488.10     4788.98     77.80 o 
  10   0   6     3790.44     3943.11    157.49 o 
  11   0   6     5852.62     5977.49     92.84 o 
  12   0   6      365.51      378.95     81.93 o 
  13   0   6        1.11      -32.96     32.96 o 
  14   0   6       20.67      -33.34     36.91 o 
  15   0   6      981.48     1019.75     85.36 o 
  16   0   6     1725.29     1640.14    104.41 o 
 -24   1   6       11.00      -14.73     37.99 o 
 -23   1   6       14.24       -7.47     36.97 o 
 -22   1   6       36.67        4.33     26.34 o 
 -21   1   6       38.16      -23.81     23.81 o 
 -20   1   6       26.02       28.31     23.93 o 
 -19   1   6      312.83      281.53     29.70 o 
 -18   1   6        9.80       23.86     21.65 o 
 -17   1   6       79.35       42.73     21.72 o 
 -16   1   6      271.58      240.93     27.28 o 
 -15   1   6        0.27      -15.77     19.22 o 
 -14   1   6       50.88       48.94     19.26 o 
 -13   1   6       24.35       11.15     16.40 o 
 -12   1   6       55.86      120.36     17.93 o 
 -11   1   6      419.20      462.48     23.13 o 
 -10   1   6       90.18       89.19     14.46 o 
  -9   1   6      383.83      384.41     19.17 o 
  -8   1   6      669.27      641.88     17.19 o 
  -7   1   6      181.42      218.33     11.26 o 
  -6   1   6      197.09      175.88     10.29 o 
  -5   1   6      361.72      354.71     13.04 o 
  -4   1   6      168.48      179.29     10.51 o 
  -3   1   6       15.80        2.23      6.85 o 
  -2   1   6     1356.80     1239.87     27.10 o 
  -1   1   6        0.90        3.13      7.59 o 
   0   1   6     1995.20     1826.28     29.01 o 
   1   1   6      349.19      308.42     14.28 o 
   2   1   6      521.90      470.31     15.45 o 
   3   1   6      134.90      156.65     12.62 o 
   4   1   6      507.19      602.99     19.76 o 
   5   1   6     1077.32     1061.46     25.64 o 
   6   1   6        2.07       -1.38     11.78 o 
   7   1   6      228.06      225.32     19.88 o 
   8   1   6        7.74       -7.90     19.36 o 
   9   1   6        8.56       -9.32     18.41 o 
  10   1   6      156.67      132.65     27.04 o 
  11   1   6      282.50      276.36     26.91 o 
  12   1   6      263.05      181.09     26.01 o 
  13   1   6      107.12       74.60     25.08 o 
  14   1   6       98.52       97.71     37.12 o 
  15   1   6      141.03      100.71     44.31 o 
  16   1   6        9.26       -6.86     51.06 o 
  17   1   6        4.28       -4.57     52.59 o 
  18   1   6        0.40      -54.87     54.87 o 
 -24   2   6       11.38       59.45     87.65 o 
 -23   2   6      512.52      537.07     59.64 o 
 -22   2   6      981.30      918.29    217.21 o 
 -21   2   6     1214.71     1294.10     73.00 o 
 -20   2   6      901.45      968.53     62.79 o 
 -19   2   6      566.69      466.71     33.86 o 
 -18   2   6      788.22      808.53     37.76 o 
 -17   2   6     2039.81     2057.58     51.06 o 
 -16   2   6      956.02      951.60     37.88 o 
 -15   2   6     2738.42     2595.86     74.58 o 
 -14   2   6     3339.24     3244.38     57.58 o 
 -13   2   6     2970.69     2940.66     52.34 o 
 -12   2   6      113.08      111.41     17.57 o 
 -11   2   6     1946.74     1846.71     53.02 o 
 -10   2   6    19213.14    18894.98    138.01 o 
  -9   2   6     5557.24     4966.42     44.11 o 
  -8   2   6    11288.92    10546.48     87.52 o 
  -7   2   6     9370.15     9065.13     77.17 o 
  -6   2   6     5620.96     5817.91     67.10 o 
  -5   2   6      948.84      884.09     20.27 o 
  -4   2   6    15197.08    15250.36    129.80 o 
  -3   2   6    30907.25    30958.36    255.62 o 
  -2   2   6    18031.38    17381.26    232.76 o 
  -1   2   6    13078.22    13212.87    134.08 o 
   0   2   6     2777.37     2766.54     41.49 o 
   1   2   6     1199.65     1260.32     23.17 o 
   2   2   6     4044.12     3942.96     44.12 o 
   3   2   6    12704.76    12630.13    102.32 o 
   4   2   6     6029.16     5951.54     62.26 o 
   5   2   6    24894.61    25339.45    186.29 o 
   6   2   6     1809.31     1847.67     37.87 o 
   7   2   6        5.78       22.14     15.72 o 
   8   2   6     2643.29     2633.55     48.27 o 
   9   2   6     5095.69     5092.58     78.65 o 
  10   2   6     2088.17     2037.43     47.59 o 
  11   2   6     4463.15     4524.89     69.90 o 
  12   2   6     2027.03     1966.44     58.12 o 
  13   2   6     1193.03     1177.90     50.65 o 
  14   2   6      269.31      290.32     34.58 o 
  15   2   6     1240.96     1513.62    105.18 o 
  16   2   6     1024.99     1171.42     98.32 o 
  17   2   6     1179.59     1310.13    105.94 o 
  18   2   6      793.88      932.10     95.27 o 
 -24   3   6       41.67      -35.82     84.60 o 
 -23   3   6       11.45       -1.04     40.89 o 
 -22   3   6       16.38      -36.94     36.94 o 
 -21   3   6       17.18      -10.47     35.39 o 
 -20   3   6        6.74       19.85     35.38 o 
 -19   3   6        0.25       -8.61     31.84 o 
 -18   3   6      109.77      109.73     35.47 o 
 -17   3   6      217.25      206.24     27.53 o 
 -16   3   6      484.61      503.08     38.07 o 
 -15   3   6       14.05       -7.71     19.01 o 
 -14   3   6      149.61      116.71     21.72 o 
 -13   3   6        7.59       -4.47     15.82 o 
 -12   3   6     2230.38     2245.47     49.08 o 
 -11   3   6     1264.72     1299.95     37.49 o 
 -10   3   6     1305.76     1259.47     26.86 o 
  -9   3   6      317.19      348.98     14.22 o 
  -8   3   6     1043.76     1043.04     20.47 o 
  -7   3   6       44.76       73.09     13.97 o 
  -6   3   6        5.51       12.42      8.83 o 
  -5   3   6      223.78      221.35     14.96 o 
  -4   3   6     1943.65     2225.38     37.11 o 
  -3   3   6        3.12       -9.42      9.42 o 
  -2   3   6      775.93      907.78     28.73 o 
  -1   3   6     1065.94     1120.92     27.12 o 
   0   3   6       92.11       64.72     17.41 o 
   1   3   6     1159.71     1116.18     28.26 o 
   2   3   6     2700.52     2699.73     43.40 o 
   3   3   6      568.72      545.80     19.22 o 
   4   3   6      677.56      657.19     22.66 o 
   5   3   6     1277.76     1232.52     29.94 o 
   6   3   6       40.89       47.40     15.23 o 
   7   3   6      124.41      102.83     18.23 o 
   8   3   6      261.66      282.05     33.79 o 
   9   3   6       34.58       23.06     23.08 o 
  10   3   6      452.08      425.81     48.45 o 
  11   3   6       43.61       34.47     30.50 o 
  12   3   6      364.83      368.60     35.35 o 
  13   3   6      779.29      829.56     59.72 o 
  14   3   6      101.25      139.67     36.75 o 
  15   3   6      103.15      -29.72     51.83 o 
  16   3   6        0.03      -51.06     51.06 o 
  17   3   6        3.68      -18.29     56.40 o 
  18   3   6       22.72       46.49     62.50 o 
 -23   4   6      238.78      301.05     96.03 o 
 -22   4   6      822.05      821.57     67.51 o 
 -21   4   6      876.09      975.68     68.11 o 
 -20   4   6      753.56      698.39     58.14 o 
 -19   4   6      155.51       94.82     37.21 o 
 -18   4   6       39.59        6.45     35.06 o 
 -17   4   6      332.01      356.81     42.70 o 
 -16   4   6      923.46      928.59     56.21 o 
 -15   4   6     6591.95     6473.67    192.82 o 
 -14   4   6     2851.60     2825.16     58.81 o 
 -13   4   6     2815.73     2764.82     56.11 o 
 -12   4   6      160.90      186.61     20.89 o 
 -11   4   6     1033.68      942.76     33.36 o 
 -10   4   6     4158.45     4082.21     43.92 o 
  -9   4   6     9286.34     9309.55     74.41 o 
  -8   4   6     2710.19     2469.32     38.03 o 
  -7   4   6     4687.42     4703.52     49.37 o 
  -6   4   6       13.75       24.14      9.51 o 
  -5   4   6        1.73        5.72     11.77 o 
  -4   4   6     4593.44     4568.87     57.29 o 
  -3   4   6    15995.71    16201.65    140.28 o 
  -2   4   6    11244.10    11396.62    106.41 o 
  -1   4   6     6260.56     6245.22     69.45 o 
   0   4   6       18.79       14.72     11.51 o 
   1   4   6      178.34      175.14     15.35 o 
   2   4   6      562.50      563.98     23.21 o 
   3   4   6     1580.55     1488.16     29.18 o 
   4   4   6     6186.47     6111.00     64.78 o 
   5   4   6     5168.26     5290.73     61.38 o 
   6   4   6      627.84      616.09     31.47 o 
   7   4   6       54.54       36.34     20.40 o 
   8   4   6     1163.57     1196.83     44.57 o 
   9   4   6     3486.73     3519.16     96.57 o 
  10   4   6     4890.33     4866.85     85.31 o 
  11   4   6     3790.26     3956.80     79.52 o 
  12   4   6      880.18      943.66     50.99 o 
  13   4   6        0.27      -10.21     36.96 o 
  14   4   6       40.68       35.75     33.51 o 
  15   4   6      920.81      936.68     95.27 o 
  16   4   6      581.20      580.76     83.07 o 
  17   4   6     1046.34     1243.06    108.99 o 
 -23   5   6        3.83      -60.97     76.21 o 
 -22   5   6       52.69       86.12     71.64 o 
 -21   5   6       75.01       70.97     43.82 o 
 -20   5   6        0.14       -8.66     33.80 o 
 -19   5   6       49.76       39.53     34.81 o 
 -18   5   6        3.73        7.24     31.01 o 
 -17   5   6        1.12      -16.36     28.87 o 
 -16   5   6       65.48       42.13     30.40 o 
 -15   5   6      666.04      679.71     48.53 o 
 -14   5   6       47.76       74.19     27.75 o 
 -13   5   6     1742.28     1752.70     63.58 o 
 -12   5   6      280.01      285.13     33.42 o 
 -11   5   6      482.19      521.45     22.26 o 
 -10   5   6      649.49      652.87     20.89 o 
  -9   5   6      253.28      265.05     14.80 o 
  -8   5   6      263.29      282.41     14.94 o 
  -7   5   6      283.91      318.00     16.41 o 
  -6   5   6      966.21      933.13     24.52 o 
  -5   5   6     1201.75     1225.34     26.79 o 
  -4   5   6      309.81      380.75     19.52 o 
  -3   5   6      925.31      901.91     27.24 o 
  -2   5   6       33.39       41.75     12.21 o 
  -1   5   6      943.43      912.74     27.17 o 
   0   5   6     1373.16     1198.43     30.19 o 
   1   5   6     1274.42     1261.49     30.89 o 
   2   5   6        0.74      -11.04     12.34 o 
   3   5   6      473.02      459.96     33.68 o 
   4   5   6       13.25       32.20     16.37 o 
   5   5   6       69.34       81.07     18.96 o 
   6   5   6       71.24       74.94     20.81 o 
   7   5   6      982.38     1084.45     56.03 o 
   8   5   6      285.58      358.08     31.40 o 
   9   5   6      921.92      926.92     49.55 o 
  10   5   6      162.04      116.94     28.10 o 
  11   5   6      119.79       77.21     27.43 o 
  12   5   6      194.58      136.09     31.96 o 
  13   5   6      132.43       82.39     43.44 o 
  14   5   6      206.95      259.13     67.83 o 
  15   5   6      124.99      171.48     64.02 o 
  16   5   6       96.86       86.88     66.31 o 
 -22   6   6      256.64      235.50     91.46 o 
 -21   6   6      983.60     1010.61    117.37 o 
 -20   6   6       65.99       52.95     38.02 o 
 -19   6   6       81.59       73.19     35.11 o 
 -18   6   6        1.89      -17.02     29.47 o 
 -17   6   6      199.50      163.32     37.54 o 
 -16   6   6     1889.17     1738.70     78.50 o 
 -15   6   6     1091.53     1061.92     57.84 o 
 -14   6   6     1864.15     1818.67    132.61 o 
 -13   6   6      191.62      189.61     31.24 o 
 -12   6   6      177.22      142.52     28.97 o 
 -11   6   6     1572.32     1528.72     35.56 o 
 -10   6   6     1511.60     1513.84     34.47 o 
  -9   6   6     1229.40     1212.41     31.11 o 
  -8   6   6     2504.78     2402.84     38.48 o 
  -7   6   6     2228.96     2262.99     37.23 o 
  -6   6   6      534.99      583.09     21.61 o 
  -5   6   6       48.76       63.87     13.53 o 
  -4   6   6     3620.72     3615.91     48.95 o 
  -3   6   6     9133.24     9405.16     93.29 o 
  -2   6   6     7324.96     7376.42    108.95 o 
  -1   6   6     4616.50     4515.42     59.81 o 
   0   6   6      294.71      309.01     19.34 o 
   1   6   6      409.43      466.89     33.14 o 
   2   6   6     1937.27     1985.83     65.93 o 
   3   6   6     6645.81     6671.42    110.21 o 
   4   6   6     1935.21     1952.63     71.64 o 
   5   6   6     2519.24     2652.23     57.85 o 
   6   6   6      966.70     1019.65     40.75 o 
   7   6   6       86.89       91.86     31.17 o 
   8   6   6      123.94      110.10     26.49 o 
   9   6   6     1491.63     1614.63     52.92 o 
  10   6   6     1446.99     1568.76     54.57 o 
  11   6   6     1899.21     1882.34     61.27 o 
  12   6   6      316.00      323.78     54.87 o 
  13   6   6       25.97       20.89     34.38 o 
  14   6   6      101.24      198.92     67.07 o 
  15   6   6      149.30       99.08     64.78 o 
 -21   7   6       12.18      -65.54     65.54 o 
 -20   7   6        1.19      -61.73     61.73 o 
 -19   7   6       70.46      104.64     57.16 o 
 -18   7   6      234.93      284.41     43.95 o 
 -17   7   6       30.22       64.97     33.25 o 
 -16   7   6      227.27      208.30     38.45 o 
 -15   7   6       50.85       54.54     30.95 o 
 -14   7   6      152.80       66.93     29.19 o 
 -13   7   6      421.44      431.10     39.82 o 
 -12   7   6      705.15      739.40     46.33 o 
 -11   7   6      136.17      161.87     20.57 o 
 -10   7   6      818.71      727.21     27.91 o 
  -9   7   6       40.42        9.96     15.54 o 
  -8   7   6        9.50        0.65     14.64 o 
  -7   7   6      684.59      721.25     29.92 o 
  -6   7   6      218.03      269.35     22.09 o 
  -5   7   6       34.41       34.13     12.49 o 
  -4   7   6        5.23       18.51     12.24 o 
  -3   7   6        9.51        8.91     11.84 o 
  -2   7   6      163.21      189.93     20.23 o 
  -1   7   6      608.36      615.99     29.27 o 
   0   7   6      556.63      617.61     29.88 o 
   1   7   6      795.51      813.98     51.06 o 
   2   7   6       16.95        1.52     22.63 o 
   3   7   6       87.63       76.18     27.18 o 
   4   7   6      257.67      269.89     34.19 o 
   5   7   6      575.09      535.92     33.12 o 
   6   7   6      493.03      508.22     37.93 o 
   7   7   6     1040.98     1049.03     44.35 o 
   8   7   6      194.71      134.81     27.39 o 
   9   7   6      227.65      275.54     32.21 o 
  10   7   6       10.71        8.64     25.42 o 
  11   7   6       30.32       69.53     34.72 o 
  12   7   6       77.08       78.29     36.68 o 
  13   7   6       38.88       38.20     36.46 o 
  14   7   6       33.98       15.24     57.92 o 
 -20   8   6      397.40      350.59     86.12 o 
 -19   8   6      124.64       89.18     39.04 o 
 -18   8   6       44.79       66.86     36.75 o 
 -17   8   6      341.28      302.56     65.16 o 
 -16   8   6      652.67      701.97     53.83 o 
 -15   8   6      861.61      806.62     53.38 o 
 -14   8   6     1337.14     1321.87    105.94 o 
 -13   8   6      612.30      660.01     70.50 o 
 -12   8   6      156.40      146.98     30.16 o 
 -11   8   6      291.31      302.86     22.20 o 
 -10   8   6     1377.28     1386.60     36.89 o 
  -9   8   6     2770.60     2675.06     53.82 o 
  -8   8   6      710.04      751.17     32.23 o 
  -7   8   6      758.49      768.77     31.82 o 
  -6   8   6      935.89      959.42     34.18 o 
  -5   8   6      117.08      105.90     23.22 o 
  -4   8   6      801.34      869.87     42.24 o 
  -3   8   6     2146.46     2271.71     51.68 o 
  -2   8   6     2615.24     2545.21     53.46 o 
  -1   8   6     1856.66     1844.70     46.75 o 
   0   8   6      361.17      362.24     26.24 o 
   1   8   6      164.81      161.36     21.74 o 
   2   8   6     1606.47     1556.23     46.34 o 
   3   8   6     1147.59     1151.27     42.29 o 
   4   8   6     2374.07     2521.08     59.05 o 
   5   8   6     1952.43     1959.21     53.80 o 
   6   8   6      871.47      915.66     42.30 o 
   7   8   6        1.53      -21.00     21.00 o 
   8   8   6      252.51      248.78     39.60 o 
   9   8   6      884.76      877.24     46.05 o 
  10   8   6      989.42     1049.72     61.31 o 
  11   8   6      375.55      294.11     48.02 o 
  12   8   6      443.51      487.69     51.21 o 
  13   8   6       73.70       91.91     67.07 o 
 -18   9   6      290.85      272.09     76.21 o 
 -17   9   6      112.13      107.67     37.14 o 
 -16   9   6       69.18       73.58     32.59 o 
 -15   9   6        1.25       41.24     29.65 o 
 -14   9   6      100.71       73.02     31.25 o 
 -13   9   6       10.25       29.61     26.89 o 
 -12   9   6      295.48      296.59     35.71 o 
 -11   9   6       77.53       76.09     18.09 o 
 -10   9   6      197.55      202.96     23.61 o 
  -9   9   6       10.44      -16.12     16.12 o 
  -8   9   6       52.50       37.89     22.32 o 
  -7   9   6      134.91      162.39     26.80 o 
  -6   9   6     1284.29     1368.16     52.49 o 
  -5   9   6      483.59      504.97     36.63 o 
  -4   9   6      650.70      616.70     39.48 o 
  -3   9   6       79.43       80.73     23.87 o 
  -2   9   6      313.58      309.76     53.35 o 
  -1   9   6      156.68      183.27     52.21 o 
   0   9   6     1891.30     1912.36     50.37 o 
   1   9   6      160.59      147.67     22.40 o 
   2   9   6     1037.00      984.41     41.17 o 
   3   9   6      696.14      687.11     46.07 o 
   4   9   6       16.33       11.12     19.19 o 
   5   9   6       33.59       33.06     20.21 o 
   6   9   6      379.73      354.03     27.13 o 
   7   9   6      136.09      169.72     22.96 o 
   8   9   6      608.79      647.98     34.62 o 
   9   9   6        3.21      -16.58     19.85 o 
  10   9   6       23.63        6.58     22.90 o 
  11   9   6       27.88        2.94     21.90 o 
  12   9   6      107.17       89.93     30.00 o 
  13   9   6      176.01      202.82     38.11 o 
 -17  10   6      108.30      166.15     67.07 o 
 -16  10   6      314.59      308.64     44.17 o 
 -15  10   6      476.39      508.11     68.97 o 
 -14  10   6      148.31      112.87     32.52 o 
 -13  10   6       56.69       60.06     28.50 o 
 -12  10   6        0.02       22.69     25.56 o 
 -11  10   6        3.97        4.92     21.28 o 
 -10  10   6      181.55      151.25     28.83 o 
  -9  10   6      530.09      535.20     40.66 o 
  -8  10   6     1247.54     1216.44     53.08 o 
  -7  10   6      153.86      150.51     29.10 o 
  -6  10   6        4.30      -24.01     33.15 o 
  -5  10   6      208.71      252.97     32.34 o 
  -4  10   6      142.63      185.97     29.82 o 
  -3  10   6      588.44      696.97     44.15 o 
  -2  10   6      894.51      863.68     76.98 o 
  -1  10   6      453.87      512.65     47.63 o 
   0  10   6      197.38      157.89     29.82 o 
   1  10   6        0.05       -3.63     24.77 o 
   2  10   6      183.02      230.32     63.26 o 
   3  10   6     1420.76     1409.83     49.53 o 
   4  10   6      591.91      562.15     36.57 o 
   5  10   6      292.59      312.89     30.97 o 
   6  10   6        7.80       37.85     18.94 o 
   7  10   6        4.56       -6.90     18.46 o 
   8  10   6       75.09       98.49     26.96 o 
   9  10   6      191.90      128.73     29.03 o 
  10  10   6      407.89      371.77     36.88 o 
  11  10   6      175.79      157.20     36.07 o 
 -15  11   6       12.91       12.19     48.78 o 
 -14  11   6       50.99      129.56     57.16 o 
 -13  11   6       28.95       57.16     46.49 o 
 -12  11   6      225.85      221.78     57.16 o 
 -11  11   6       39.88       12.03     52.21 o 
 -10  11   6      111.26      151.52     31.74 o 
  -9  11   6        2.04      -17.54     24.41 o 
  -8  11   6      225.79      201.42     33.68 o 
  -7  11   6      174.07      211.62     62.11 o 
  -6  11   6      859.02      865.89     49.31 o 
  -5  11   6      112.34      119.32     31.63 o 
  -4  11   6      439.10      436.82     40.69 o 
  -3  11   6       11.79        6.48     24.25 o 
  -2  11   6        1.74      -18.10     22.02 o 
  -1  11   6       39.31       22.86     35.44 o 
   0  11   6      298.86      335.16     54.11 o 
   1  11   6       77.18       28.79     52.97 o 
   2  11   6      272.60      235.69     70.12 o 
   3  11   6       22.52       15.40     25.09 o 
   4  11   6        7.29       -7.01     31.25 o 
   5  11   6       55.16       20.14     27.23 o 
   6  11   6      126.68       81.04     30.91 o 
   7  11   6      122.27      123.13     28.31 o 
   8  11   6      189.86      253.65     36.25 o 
   9  11   6       85.24       31.36     27.23 o 
 -12  12   6       11.65        9.15     42.68 o 
 -11  12   6       30.99       38.87     43.44 o 
 -10  12   6       78.10       31.68     30.42 o 
  -9  12   6      283.02      222.92     36.91 o 
  -8  12   6      205.54      133.30     56.40 o 
  -7  12   6      142.02      156.29     33.95 o 
  -6  12   6       13.18      -24.31     25.56 o 
  -5  12   6       99.30       69.11     29.51 o 
  -4  12   6      375.30      362.41     59.83 o 
  -3  12   6      176.21      211.61     35.57 o 
  -2  12   6      335.04      281.46     89.55 o 
  -1  12   6      279.75      291.30     38.16 o 
   0  12   6      269.76      223.89     36.89 o 
   1  12   6        0.89      -11.14     25.80 o 
   2  12   6      111.32      146.45     34.14 o 
   3  12   6       95.46      106.82     36.20 o 
   4  12   6      343.66      277.22     39.37 o 
   5  12   6      101.97       39.12     29.65 o 
   6  12   6      107.39       79.08     33.88 o 
   7  12   6       57.35       27.71     30.76 o 
  -7  13   6       48.57      -27.75     27.75 o 
  -6  13   6       95.52       81.93     33.41 o 
  -5  13   6       30.20       -3.57     42.30 o 
  -4  13   6      109.41       62.04     64.02 o 
  -3  13   6        5.12      -36.96     36.96 o 
  -2  13   6        0.58      -16.20     40.77 o 
  -1  13   6       27.20       -0.63     28.43 o 
   0  13   6       96.90       33.76     30.91 o 
   1  13   6      144.35      152.57     37.62 o 
   2  13   6      153.41      195.98     60.21 o 
 -24   1   7        9.58        4.09     37.42 o 
 -23   1   7      129.35       70.83     45.98 o 
 -22   1   7      501.57      555.89     42.57 o 
 -21   1   7     1749.84     1706.40     54.79 o 
 -20   1   7     1201.90     1155.25     45.91 o 
 -19   1   7      887.48      915.32     41.62 o 
 -18   1   7       57.35       22.93     25.87 o 
 -17   1   7     1232.89     1235.84     42.90 o 
 -16   1   7      669.44      725.06     35.31 o 
 -15   1   7     6379.08     6314.34     90.76 o 
 -14   1   7     4615.09     4734.18     69.90 o 
 -13   1   7     2506.72     2551.59     49.41 o 
 -12   1   7     2455.55     2407.42     46.25 o 
 -11   1   7     1587.02     1588.78     36.62 o 
 -10   1   7      993.96      915.87     28.65 o 
  -9   1   7    11792.40    11153.64     84.94 o 
  -8   1   7     9991.55     9427.42     73.96 o 
  -7   1   7     7638.83     7315.02     60.64 o 
  -6   1   7     1637.05     1514.46     23.78 o 
  -5   1   7      528.42      551.80     17.56 o 
  -4   1   7      137.62      109.36     13.86 o 
  -3   1   7    13306.77    13225.39    101.10 o 
  -2   1   7     5049.65     4611.17     57.42 o 
  -1   1   7    26007.03    25449.60    177.76 o 
   0   1   7    11965.86    11783.96    160.94 o 
   1   1   7       60.75       53.51     10.85 o 
   2   1   7      134.42      113.67     11.09 o 
   3   1   7     6993.31     6986.79     61.83 o 
   4   1   7    10607.19    10488.17     84.27 o 
   5   1   7     5967.02     5792.95     59.03 o 
   6   1   7     7217.41     7441.58     71.17 o 
   7   1   7      215.08      250.47     21.85 o 
   8   1   7      776.70      763.96     32.25 o 
   9   1   7     2565.19     2549.46     51.60 o 
  10   1   7     2303.10     2232.36     50.67 o 
  11   1   7     3065.55     3025.09     66.28 o 
  12   1   7     1672.51     1645.78     53.95 o 
  13   1   7     1361.51     1266.35     65.31 o 
  14   1   7       71.42       93.65     35.06 o 
  15   1   7      234.46      173.01     63.26 o 
  16   1   7     1023.92     1029.66     94.51 o 
  17   1   7      988.56      970.21     96.03 o 
 -24   2   7       28.56      -63.26     80.79 o 
 -23   2   7       38.87       29.32     40.10 o 
 -22   2   7       22.11      -18.21     36.87 o 
 -21   2   7       13.51      -52.59     72.02 o 
 -20   2   7       21.20       40.24     26.34 o 
 -19   2   7       14.52       32.06     24.42 o 
 -18   2   7       14.66       -3.11     21.19 o 
 -17   2   7       26.61        1.85     19.95 o 
 -16   2   7      298.18      300.76     39.16 o 
 -15   2   7        5.90      -17.92     17.92 o 
 -14   2   7        0.22      -18.48     18.48 o 
 -13   2   7        0.10       -6.46     27.06 o 
 -12   2   7      182.71      179.90     19.52 o 
 -11   2   7      673.05      783.29     28.69 o 
 -10   2   7      396.71      397.08     16.98 o 
  -9   2   7     2798.50     2828.76     39.01 o 
  -8   2   7       79.58       70.61     11.35 o 
  -7   2   7      985.41     1048.49     23.82 o 
  -6   2   7       85.91       74.98     10.22 o 
  -5   2   7        0.38       -2.39      9.68 o 
  -4   2   7       18.51       26.76     10.85 o 
  -3   2   7     1979.89     2035.34     36.21 o 
  -2   2   7       37.95       44.93     12.07 o 
  -1   2   7       12.00       -3.29     12.34 o 
   0   2   7      839.96      795.05     26.07 o 
   1   2   7     2681.95     2721.31     35.67 o 
   2   2   7     2205.37     2283.45     34.10 o 
   3   2   7       56.32       49.87     11.21 o 
   4   2   7        0.35        1.09     11.77 o 
   5   2   7        8.49      -11.82     13.38 o 
   6   2   7      369.51      394.85     22.86 o 
   7   2   7       86.19       94.50     18.73 o 
   8   2   7       24.77       52.86     19.78 o 
   9   2   7        0.18      -19.14     19.14 o 
  10   2   7      690.82      727.90     38.30 o 
  11   2   7      144.56      160.62     34.93 o 
  12   2   7       15.41       -6.55     29.10 o 
  13   2   7       97.60      122.09     68.59 o 
  14   2   7      213.91      260.79     72.02 o 
  15   2   7       82.31       57.16     57.92 o 
  16   2   7        2.64      -55.64     55.64 o 
  17   2   7        0.01      -57.16     57.16 o 
 -24   3   7        2.00        6.10     83.84 o 
 -23   3   7      279.75      301.94     52.73 o 
 -22   3   7      281.34      313.85     84.60 o 
 -21   3   7     1197.76     1258.09     90.70 o 
 -20   3   7     1296.38     1293.56    128.42 o 
 -19   3   7     1275.51     1244.27     67.75 o 
 -18   3   7       90.35       51.57     81.93 o 
 -17   3   7      609.78      561.30     35.27 o 
 -16   3   7     1314.56     1240.01     45.16 o 
 -15   3   7     3371.06     3286.48     95.90 o 
 -14   3   7      931.10      839.64     37.75 o 
 -13   3   7     5319.20     5122.99     88.06 o 
 -12   3   7     2190.33     2156.54     48.65 o 
 -11   3   7      280.58      327.13     23.29 o 
 -10   3   7     1084.32     1108.69     22.56 o 
  -9   3   7     9709.68     9433.60     82.06 o 
  -8   3   7     4738.74     4506.02     52.12 o 
  -7   3   7     4859.91     4826.07     53.64 o 
  -6   3   7     3530.44     3465.68     43.38 o 
  -5   3   7      196.71      235.49     16.42 o 
  -4   3   7     1593.69     1672.04     34.14 o 
  -3   3   7    10965.64    10769.15    103.89 o 
  -2   3   7    25825.07    26123.76    211.28 o 
  -1   3   7    14858.98    14503.64    130.93 o 
   0   3   7    11054.42    11038.69    107.31 o 
   1   3   7      316.15      328.38     22.22 o 
   2   3   7       37.98       33.25     11.55 o 
   3   3   7     1573.92     1535.52     30.42 o 
   4   3   7     6144.48     6106.48     67.43 o 
   5   3   7     9407.54     9537.65     91.55 o 
   6   3   7     3959.20     3886.99     55.51 o 
   7   3   7      486.17      508.20     25.94 o 
   8   3   7      865.75      916.25     51.53 o 
   9   3   7     1176.59     1117.46     54.88 o 
  10   3   7     5001.48     5037.07    106.07 o 
  11   3   7     2103.27     2254.58    103.27 o 
  12   3   7     3163.50     3215.34     94.13 o 
  13   3   7     1159.30     1388.08     65.76 o 
  14   3   7       91.38       44.63     33.96 o 
  15   3   7      204.15      210.35     67.83 o 
  16   3   7      587.66      474.82     80.79 o 
  17   3   7      805.16      935.92    101.37 o 
 -23   4   7       24.59      -61.73     76.98 o 
 -22   4   7       79.01       29.13     40.51 o 
 -21   4   7       13.70      -25.43     34.97 o 
 -20   4   7       50.60       32.07     37.21 o 
 -19   4   7        0.25        6.95     54.87 o 
 -18   4   7        3.03       17.52     30.87 o 
 -17   4   7      215.60      212.58     37.17 o 
 -16   4   7        3.74      -24.69     27.10 o 
 -15   4   7     1032.25     1042.53     82.61 o 
 -14   4   7       36.37       42.89     19.93 o 
 -13   4   7     2605.95     2489.95     54.29 o 
 -12   4   7     1991.67     2045.16     47.90 o 
 -11   4   7       95.44       90.85     17.88 o 
 -10   4   7      451.18      434.00     23.51 o 
  -9   4   7      494.03      508.49     18.20 o 
  -8   4   7      276.38      330.16     16.37 o 
  -7   4   7      900.92      933.82     25.64 o 
  -6   4   7       67.29       53.83     14.98 o 
  -5   4   7        7.53        4.21     11.73 o 
  -4   4   7     1639.09     1652.75     35.21 o 
  -3   4   7        6.53       21.06     10.54 o 
  -2   4   7      400.14      411.87     21.21 o 
  -1   4   7      614.03      619.10     24.65 o 
   0   4   7      533.13      574.95     23.88 o 
   1   4   7      363.84      353.04     26.55 o 
   2   4   7     1308.11     1242.25     28.29 o 
   3   4   7     3092.52     3255.14     45.16 o 
   4   4   7       29.17       29.20     12.88 o 
   5   4   7      243.71      234.06     23.94 o 
   6   4   7     1652.94     1640.98     47.98 o 
   7   4   7       27.13       14.95     20.89 o 
   8   4   7        5.59       -1.89     27.02 o 
   9   4   7      163.73      157.86     47.25 o 
  10   4   7     1284.54     1217.15     60.11 o 
  11   4   7       10.17      -22.73     29.82 o 
  12   4   7      122.65      125.26     35.86 o 
  13   4   7      205.32      326.53     44.66 o 
  14   4   7       68.94       27.47     35.52 o 
  15   4   7       31.84       17.53     57.92 o 
  16   4   7        1.92      -55.64     55.64 o 
 -23   5   7       96.76       63.26     81.55 o 
 -22   5   7      456.82      378.79     93.74 o 
 -21   5   7      973.70      895.38     66.96 o 
 -20   5   7      512.11      556.91     55.09 o 
 -19   5   7      349.86      300.78     45.17 o 
 -18   5   7      383.31      346.05     45.39 o 
 -17   5   7       88.18       59.45     45.73 o 
 -16   5   7      873.74      796.73     53.24 o 
 -15   5   7     3685.35     3764.46    124.61 o 
 -14   5   7     3451.24     3368.81     88.11 o 
 -13   5   7      756.61      820.27     48.28 o 
 -12   5   7      287.91      293.85     24.43 o 
 -11   5   7        0.14       -3.72     15.17 o 
 -10   5   7     1190.30     1175.47     26.23 o 
  -9   5   7     7122.67     7435.18     67.63 o 
  -8   5   7     5120.39     5263.14     54.07 o 
  -7   5   7     1814.76     1859.30     33.95 o 
  -6   5   7      552.78      646.55     22.97 o 
  -5   5   7       21.54       26.49     13.43 o 
  -4   5   7      237.66      227.15     17.72 o 
  -3   5   7     6141.27     6177.50     88.28 o 
  -2   5   7     8120.77     8249.67     88.74 o 
  -1   5   7     3899.56     3852.50     55.39 o 
   0   5   7      508.29      495.33     31.45 o 
   1   5   7      402.09      408.91     25.96 o 
   2   5   7      245.50      261.74     20.13 o 
   3   5   7     2022.18     1988.57     46.60 o 
   4   5   7     4212.24     4174.67     68.73 o 
   5   5   7     2557.76     2627.62     56.94 o 
   6   5   7     2528.88     2664.74     59.43 o 
   7   5   7      460.14      518.95     47.25 o 
   8   5   7        2.09      -18.42     27.64 o 
   9   5   7      717.77      655.20     48.59 o 
  10   5   7     2953.28     3214.54     89.69 o 
  11   5   7     1057.93     1161.56     62.83 o 
  12   5   7      907.03      963.31     59.14 o 
  13   5   7       16.75       -1.84     34.38 o 
  14   5   7        0.55      -33.25     33.25 o 
  15   5   7       45.86       19.05     64.02 o 
 -22   6   7        0.35      -33.53     71.64 o 
 -21   6   7        2.73      -24.39     67.07 o 
 -20   6   7        6.79       39.59     34.68 o 
 -19   6   7        7.54      -21.49     31.72 o 
 -18   6   7        9.04        8.51     31.30 o 
 -17   6   7      119.76       68.59     31.48 o 
 -16   6   7       36.60       52.27     30.45 o 
 -15   6   7      277.00      220.58     35.37 o 
 -14   6   7     1384.64     1274.40     57.84 o 
 -13   6   7      124.15      125.50     29.73 o 
 -12   6   7     1033.54     1147.66     52.41 o 
 -11   6   7      467.64      583.05     38.98 o 
 -10   6   7      543.57      581.34     24.34 o 
  -9   6   7       80.10       91.43     13.12 o 
  -8   6   7       91.36       72.55     13.66 o 
  -7   6   7      709.17      684.95     25.00 o 
  -6   6   7      648.91      677.97     22.06 o 
  -5   6   7      230.10      276.79     17.35 o 
  -4   6   7      666.60      701.02     24.69 o 
  -3   6   7       70.05       82.93     15.84 o 
  -2   6   7      214.01      252.95     19.71 o 
  -1   6   7     1333.79     1352.05     35.03 o 
   0   6   7       56.01       40.39     25.91 o 
   1   6   7      871.59      896.38     44.98 o 
   2   6   7     2358.39     2252.38     64.90 o 
   3   6   7       40.84       58.69     25.56 o 
   4   6   7        8.53      -18.75     18.75 o 
   5   6   7       39.45       25.44     20.04 o 
   6   6   7      266.51      216.96     93.74 o 
   7   6   7       74.62       71.37     30.45 o 
   8   6   7     1233.56     1202.35     59.56 o 
   9   6   7      322.02      331.13     59.45 o 
  10   6   7       19.57       -8.02     44.59 o 
  11   6   7      162.88      130.61     38.52 o 
  12   6   7        6.41       43.92     45.35 o 
  13   6   7        0.57        2.63     73.17 o 
  14   6   7       33.51       24.39     61.73 o 
 -21   7   7      264.05      153.95     77.74 o 
 -20   7   7      485.25      510.80     68.21 o 
 -19   7   7      163.86      120.39     39.18 o 
 -18   7   7        2.88       10.07     32.76 o 
 -17   7   7       58.40       40.08     31.30 o 
 -16   7   7      529.42      488.90    140.23 o 
 -15   7   7      353.25      370.99     40.79 o 
 -14   7   7      969.80      984.10     54.13 o 
 -13   7   7     1533.46     1503.04     61.68 o 
 -12   7   7      259.09      253.18     33.06 o 
 -11   7   7      256.85      246.80     32.37 o 
 -10   7   7      862.76      947.64     30.86 o 
  -9   7   7     2190.16     2251.87     48.21 o 
  -8   7   7     2217.32     2323.99     48.38 o 
  -7   7   7     2170.25     2181.36     46.42 o 
  -6   7   7     3591.53     3575.23     50.36 o 
  -5   7   7       74.47       84.41     14.82 o 
  -4   7   7      283.35      309.56     19.00 o 
  -3   7   7     2592.72     2625.82     60.66 o 
  -2   7   7     5673.18     5838.61     81.28 o 
  -1   7   7     2235.99     2209.08     62.16 o 
   0   7   7     2191.12     2402.47     65.94 o 
   1   7   7      114.16       96.65     26.64 o 
   2   7   7      701.31      767.39     45.80 o 
   3   7   7     1362.67     1521.24     97.17 o 
   4   7   7     2442.74     2534.49     73.56 o 
   5   7   7     2191.84     2249.30     57.12 o 
   6   7   7     2260.35     2336.42     74.86 o 
   7   7   7      263.27      252.80     38.08 o 
   8   7   7      218.58      226.52     38.46 o 
   9   7   7     1082.16     1128.80     63.03 o 
  10   7   7      447.12      510.76     85.36 o 
  11   7   7     1459.68     1434.70     70.20 o 
  12   7   7      818.74      931.98     67.83 o 
  13   7   7      142.95      163.68     43.84 o 
 -20   8   7       26.04      -45.73     61.73 o 
 -19   8   7       59.02      102.97     37.78 o 
 -18   8   7      169.24      249.38     73.17 o 
 -17   8   7      246.42      254.80     42.29 o 
 -16   8   7      300.17      220.54     38.85 o 
 -15   8   7       80.59      109.49     41.16 o 
 -14   8   7        2.28       12.06     26.89 o 
 -13   8   7      633.89      612.38     46.09 o 
 -12   8   7       94.52      130.43     28.65 o 
 -11   8   7       53.13       65.07     16.76 o 
 -10   8   7        3.70      -11.08     13.76 o 
  -9   8   7       67.20       49.01     18.99 o 
  -8   8   7      334.58      323.47     29.21 o 
  -7   8   7      297.33      333.74     24.46 o 
  -6   8   7     1071.04     1042.55     36.21 o 
  -5   8   7     1029.24     1033.83     45.66 o 
  -4   8   7      722.63      706.35     32.63 o 
  -3   8   7      176.88      134.98     20.23 o 
  -2   8   7       19.52        9.78     16.79 o 
  -1   8   7      139.20      171.06     22.66 o 
   0   8   7      433.57      475.85     29.66 o 
   1   8   7       31.58        6.94     17.00 o 
   2   8   7      468.08      476.87     43.35 o 
   3   8   7     1094.04     1199.31     56.05 o 
   4   8   7      456.83      475.43     43.44 o 
   5   8   7        8.22       17.21     28.50 o 
   6   8   7      388.35      356.68     41.70 o 
   7   8   7      607.55      671.90     73.17 o 
   8   8   7       16.79       44.05     33.60 o 
   9   8   7      166.95      210.28     40.79 o 
  10   8   7        5.07      -31.24     31.24 o 
  11   8   7        0.71      -22.76     39.25 o 
  12   8   7       78.14       29.92     37.90 o 
  13   8   7      113.33      121.94     58.69 o 
 -18   9   7       22.04       45.73     60.97 o 
 -17   9   7        7.10       78.51     34.82 o 
 -16   9   7      138.53      104.95     33.96 o 
 -15   9   7      279.24      266.86     68.59 o 
 -14   9   7     1101.86     1048.70     58.04 o 
 -13   9   7      435.72      441.51     41.87 o 
 -12   9   7      438.55      429.66     76.21 o 
 -11   9   7       42.46       52.48     19.39 o 
 -10   9   7      672.89      662.85     32.65 o 
  -9   9   7     1249.35     1242.09     41.04 o 
  -8   9   7     1746.27     1746.74     58.68 o 
  -7   9   7      674.17      686.86     85.74 o 
  -6   9   7      484.84      525.65     37.97 o 
  -5   9   7       66.17       23.83     21.61 o 
  -4   9   7        1.28      -12.03     19.40 o 
  -3   9   7      408.02      437.22     36.54 o 
  -2   9   7      710.13      700.16     61.35 o 
  -1   9   7      432.66      546.90     59.54 o 
   0   9   7      828.20      792.98     37.03 o 
   1   9   7       24.67        8.13     18.49 o 
   2   9   7      141.05      185.84     30.57 o 
   3   9   7      841.21      843.53     40.16 o 
   4   9   7      610.54      618.68     37.13 o 
   5   9   7      946.90      926.80     43.42 o 
   6   9   7      734.19      744.60     41.28 o 
   7   9   7      195.65      120.74     26.58 o 
   8   9   7       30.04       18.97     21.87 o 
   9   9   7      319.11      295.41     33.04 o 
  10   9   7      457.83      460.90     58.25 o 
  11   9   7      334.23      357.36     36.66 o 
  12   9   7      242.27      222.53     40.77 o 
 -17  10   7       95.18       41.92     54.87 o 
 -16  10   7       91.97      148.24     75.07 o 
 -15  10   7        0.34       14.07     27.44 o 
 -14  10   7        4.45       -3.68     29.34 o 
 -13  10   7      101.96      102.51     44.97 o 
 -12  10   7      144.01      120.42     47.25 o 
 -11  10   7        7.30       -6.86     32.77 o 
 -10  10   7       63.35       14.13     31.25 o 
  -9  10   7      252.72      218.58     32.12 o 
  -8  10   7        0.12      -21.10     21.70 o 
  -7  10   7       53.42       36.39     25.06 o 
  -6  10   7      238.25      244.29     54.87 o 
  -5  10   7     1857.89     1948.44     65.94 o 
  -4  10   7      388.51      389.69     37.17 o 
  -3  10   7       33.89       13.90     23.00 o 
  -2  10   7       48.63       25.55     24.63 o 
  -1  10   7       98.53       85.54     27.34 o 
   0  10   7       17.28       -3.98     22.67 o 
   1  10   7      625.58      685.45     46.50 o 
   2  10   7      435.39      467.16     34.28 o 
   3  10   7      412.15      387.53     32.83 o 
   4  10   7       80.69       81.66     27.64 o 
   5  10   7        0.01      -20.19     20.19 o 
   6  10   7      224.76      209.30     30.23 o 
   7  10   7      102.11       67.21     26.05 o 
   8  10   7      275.19      326.83     34.24 o 
   9  10   7      148.99      125.20     29.72 o 
  10  10   7       13.48      -23.70     23.70 o 
 -14  11   7      100.05       38.11     50.30 o 
 -13  11   7      271.71      234.74     60.21 o 
 -12  11   7        2.24      -11.43     39.63 o 
 -11  11   7        3.38       15.24     35.82 o 
 -10  11   7      202.11      177.01     33.14 o 
  -9  11   7      197.60      147.30     75.45 o 
  -8  11   7      413.31      375.73     38.94 o 
  -7  11   7      328.49      301.87     37.45 o 
  -6  11   7       67.56       88.71     29.09 o 
  -5  11   7       50.39       36.58     51.83 o 
  -4  11   7      310.06      278.87     36.35 o 
  -3  11   7      269.68      321.36     37.68 o 
  -2  11   7      700.74      732.02    128.80 o 
  -1  11   7      427.13      393.50     41.92 o 
   0  11   7      224.39      247.23     48.02 o 
   1  11   7        0.10      -24.01     24.01 o 
   2  11   7      124.05      115.06     41.54 o 
   3  11   7      336.94      368.01     41.54 o 
   4  11   7      395.44      291.16     38.94 o 
   5  11   7      175.82      129.95     33.69 o 
   6  11   7      133.85      101.61     32.82 o 
   7  11   7       36.45       -4.03     25.23 o 
   8  11   7       11.64      -16.70     29.45 o 
 -12  12   7      104.75       31.25     44.97 o 
 -11  12   7      389.97      384.12     68.59 o 
 -10  12   7       96.58       36.14     30.59 o 
  -9  12   7       19.59       -3.81     28.02 o 
  -8  12   7       16.20      -25.52     27.12 o 
  -7  12   7       40.30        7.18     27.66 o 
  -6  12   7      300.19      324.41     40.69 o 
  -5  12   7        6.59        4.20     26.48 o 
  -4  12   7      103.33      134.60     33.14 o 
  -3  12   7       13.95       19.80     27.96 o 
  -2  12   7       24.34       12.10     26.80 o 
  -1  12   7        3.17      -22.41     26.00 o 
   0  12   7      177.28      192.26     36.35 o 
   1  12   7       12.87       14.34     26.88 o 
   2  12   7      102.67       91.75     32.44 o 
   3  12   7      141.85      171.47     36.23 o 
   4  12   7       11.29        9.44     28.73 o 
   5  12   7        6.97       17.89     29.98 o 
  -6  13   7       16.25      -25.53     31.63 o 
  -5  13   7       28.62      -26.46     28.29 o 
  -4  13   7       30.96      -28.11     28.11 o 
  -3  13   7       81.37       37.45     52.21 o 
  -2  13   7       70.31       69.28     33.84 o 
  -1  13   7      172.60      134.58     36.91 o 
   0  13   7       18.28      -22.05     32.39 o 
 -24   0   8       45.52       96.90     44.61 o 
 -23   0   8        4.02       20.13     38.69 o 
 -22   0   8      338.24      323.33     64.40 o 
 -21   0   8      714.60      726.07     58.60 o 
 -20   0   8     1828.65     2077.79     81.13 o 
 -19   0   8     2279.99     2166.87    107.08 o 
 -18   0   8      236.06      289.38     70.12 o 
 -17   0   8      153.96      103.62     57.16 o 
 -16   0   8     1964.58     2038.31     71.56 o 
 -15   0   8     3108.31     3105.16    140.23 o 
 -14   0   8     7204.51     7317.86    127.37 o 
 -13   0   8     7175.46     7082.47    121.12 o 
 -12   0   8     1075.36      999.26     47.06 o 
 -11   0   8      581.07      568.45     37.10 o 
 -10   0   8      334.78      391.79     30.20 o 
  -9   0   8     7937.91     7806.42    112.39 o 
  -8   0   8     8982.75     8639.10     90.68 o 
  -7   0   8    16543.85    16267.47    236.89 o 
  -6   0   8     9506.08     9247.65     91.31 o 
  -5   0   8      531.02      523.70     28.23 o 
  -4   0   8    14212.18    15010.22    162.94 o 
  -3   0   8       31.42       98.96     30.10 o 
  -2   0   8    14123.25    13711.34    154.40 o 
  -1   0   8    15511.92    14703.76    275.13 o 
   0   0   8    12975.13    12634.76    148.18 o 
   1   0   8     3001.31     2889.87     59.16 o 
   2   0   8      809.87      761.95     34.72 o 
   3   0   8     2509.68     2503.07     80.79 o 
   4   0   8     3808.95     3604.91     72.66 o 
   5   0   8     4322.45     4211.28     81.58 o 
   6   0   8     4135.48     3935.87    129.18 o 
   7   0   8      747.04      722.00     41.76 o 
   8   0   8       85.11       25.49     35.44 o 
   9   0   8      481.53      496.19     56.78 o 
  10   0   8     1616.71     1710.16     63.72 o 
  11   0   8     2470.95     2704.86    116.61 o 
  12   0   8     4471.00     4546.20    151.67 o 
  13   0   8      842.73      889.42     83.07 o 
  14   0   8       79.04       32.77     53.35 o 
  15   0   8      125.25       86.12     58.69 o 
 -24   1   8      129.07       84.36     41.36 o 
 -23   1   8        3.13      -25.83     25.83 o 
 -22   1   8       45.78        5.18     33.49 o 
 -21   1   8       32.15        1.12     25.31 o 
 -20   1   8       96.98      108.34     45.03 o 
 -19   1   8      102.43       55.75     25.07 o 
 -18   1   8       16.89        1.11     21.63 o 
 -17   1   8      515.06      536.21     34.87 o 
 -16   1   8      535.51      548.24     31.69 o 
 -15   1   8        0.49       -4.49     19.43 o 
 -14   1   8      165.67      169.41     22.49 o 
 -13   1   8      184.45      224.48     30.58 o 
 -12   1   8      470.59      588.79     27.75 o 
 -11   1   8      522.64      567.42     25.68 o 
 -10   1   8      102.49      114.26     15.62 o 
  -9   1   8       81.33       50.53     11.38 o 
  -8   1   8     1217.48     1309.09     25.00 o 
  -7   1   8     1847.67     1870.20     28.11 o 
  -6   1   8        0.52        0.49      8.95 o 
  -5   1   8       48.28       43.05     11.00 o 
  -4   1   8     3352.45     3503.12     41.24 o 
  -3   1   8      525.13      526.20     19.89 o 
  -2   1   8       69.41       96.14     12.24 o 
  -1   1   8      123.15       63.80     13.97 o 
   0   1   8     3578.12     3702.71     42.56 o 
   1   1   8     1500.43     1524.62     31.68 o 
   2   1   8        4.70       -2.04     10.80 o 
   3   1   8      343.72      390.83     20.03 o 
   4   1   8     1063.75     1073.60     31.10 o 
   5   1   8      213.46      248.02     26.40 o 
   6   1   8      160.68      177.04     23.21 o 
   7   1   8      121.54      144.91     23.89 o 
   8   1   8       96.43       75.76     23.65 o 
   9   1   8      193.34      216.07     28.13 o 
  10   1   8      616.70      592.28     52.48 o 
  11   1   8      149.95      104.96     43.60 o 
  12   1   8       22.58      -25.07     25.07 o 
  13   1   8      137.60      107.05     72.78 o 
  14   1   8       85.35       93.21     42.30 o 
  15   1   8       98.52      100.60     60.21 o 
  16   1   8        3.46      -54.87     54.87 o 
  17   1   8        0.02      -57.92     57.92 o 
 -24   2   8       98.65       41.92     87.65 o 
 -23   2   8       14.22       32.95     49.16 o 
 -22   2   8      251.62      275.61     47.16 o 
 -21   2   8      746.94      788.15     64.83 o 
 -20   2   8     1057.99     1122.18     50.52 o 
 -19   2   8      922.37      941.97     42.62 o 
 -18   2   8      194.31      137.48     33.55 o 
 -17   2   8        0.51       13.20     22.92 o 
 -16   2   8      805.25      796.24     35.94 o 
 -15   2   8     2069.52     2028.36     48.50 o 
 -14   2   8     2003.61     1992.30     46.71 o 
 -13   2   8     4281.52     4245.16     63.79 o 
 -12   2   8     2728.12     2664.81     54.58 o 
 -11   2   8     1265.58     1228.97     37.54 o 
 -10   2   8       35.71       12.95     14.54 o 
  -9   2   8     1218.10     1082.43     26.54 o 
  -8   2   8    12617.00    12364.91    103.07 o 
  -7   2   8    14401.27    14033.80    112.77 o 
  -6   2   8     6636.20     6302.95     63.19 o 
  -5   2   8      822.28      660.68     22.88 o 
  -4   2   8       38.02       21.98     12.51 o 
  -3   2   8    13335.93    13549.78    144.51 o 
  -2   2   8     9094.70     8875.28     93.07 o 
  -1   2   8     7898.15     7312.47     82.27 o 
   0   2   8     9433.47     9158.82     96.54 o 
   1   2   8     3969.77     3852.38     56.39 o 
   2   2   8        0.92       -7.39     12.46 o 
   3   2   8     2957.78     2967.50     89.89 o 
   4   2   8     6567.55     6622.62     83.76 o 
   5   2   8     4850.77     4960.79     73.00 o 
   6   2   8     4536.10     4414.64     70.34 o 
   7   2   8     2108.58     2095.53     72.30 o 
   8   2   8      851.40      887.93     41.98 o 
   9   2   8       81.06       31.21     23.40 o 
  10   2   8     2668.09     2722.01     74.28 o 
  11   2   8     3170.17     3089.55     86.52 o 
  12   2   8     2696.17     2932.27    105.18 o 
  13   2   8     1615.03     1684.85     71.94 o 
  14   2   8      274.87      276.85     42.66 o 
  15   2   8        1.61      -25.91     58.69 o 
  16   2   8      348.15      307.14     76.98 o 
  17   2   8      919.25      998.41    103.65 o 
 -24   3   8        7.69      -76.98     76.98 o 
 -23   3   8       55.34       67.73     43.97 o 
 -22   3   8       14.58       87.00     62.11 o 
 -21   3   8        0.51       22.50     37.35 o 
 -20   3   8       24.29       24.68     36.50 o 
 -19   3   8      168.00      166.84     40.18 o 
 -18   3   8        7.06      -20.51     20.51 o 
 -17   3   8        1.13      -20.31     20.31 o 
 -16   3   8      827.12      828.69     39.98 o 
 -15   3   8      558.64      508.61     32.61 o 
 -14   3   8      468.06      428.26     66.27 o 
 -13   3   8      506.42      503.63     43.26 o 
 -12   3   8       47.21       62.57     18.13 o 
 -11   3   8      135.19      137.87     19.60 o 
 -10   3   8        5.69       -5.04      8.95 o 
  -9   3   8      786.26      824.08     36.60 o 
  -8   3   8      801.97      756.94     24.39 o 
  -7   3   8       31.40       23.02     11.99 o 
  -6   3   8      172.07      203.14     22.56 o 
  -5   3   8      560.84      509.33     26.46 o 
  -4   3   8     2983.89     3213.21     50.25 o 
  -3   3   8    16009.73    17147.41    152.45 o 
  -2   3   8      208.29      267.41     19.48 o 
  -1   3   8      411.34      423.31     21.95 o 
   0   3   8      201.30      225.77     18.70 o 
   1   3   8      683.72      664.99     28.32 o 
   2   3   8      492.50      587.75     26.36 o 
   3   3   8      250.35      269.44     41.23 o 
   4   3   8      262.85      226.29     22.26 o 
   5   3   8       36.00       18.35     17.58 o 
   6   3   8      451.48      381.15     27.80 o 
   7   3   8       87.29       88.27     22.71 o 
   8   3   8       10.87       -9.38     27.12 o 
   9   3   8       81.19       70.71     30.95 o 
  10   3   8      496.31      495.05     46.01 o 
  11   3   8      518.70      534.71     47.85 o 
  12   3   8      137.58      159.97     45.73 o 
  13   3   8       31.44       -0.09     32.96 o 
  14   3   8      113.72      159.92     39.90 o 
  15   3   8        7.17      -10.67     57.16 o 
  16   3   8        3.78      -59.45     59.45 o 
 -23   4   8       31.19      -11.43     80.79 o 
 -22   4   8      220.52      168.56     46.66 o 
 -21   4   8      646.44      797.81     77.74 o 
 -20   4   8     1292.73     1220.94     70.62 o 
 -19   4   8     1172.71     1211.53     67.02 o 
 -18   4   8      821.64      756.65     55.65 o 
 -17   4   8        7.54       -4.43     28.31 o 
 -16   4   8      813.04      821.62     52.36 o 
 -15   4   8     3349.38     3325.98     66.71 o 
 -14   4   8     4112.73     4120.06     74.39 o 
 -13   4   8     3359.46     3395.11     64.24 o 
 -12   4   8     3662.86     3549.44     63.61 o 
 -11   4   8      380.89      380.26     25.29 o 
 -10   4   8       28.18       29.24     14.91 o 
  -9   4   8     1887.16     1949.79     31.88 o 
  -8   4   8     6004.27     6080.78     66.79 o 
  -7   4   8     3789.41     3610.68     48.84 o 
  -6   4   8     4866.43     5175.82     67.32 o 
  -5   4   8       70.65      105.88     16.36 o 
  -4   4   8       98.57      109.52     16.25 o 
  -3   4   8     4793.39     4849.25     80.74 o 
  -2   4   8     2199.41     2094.54     41.62 o 
  -1   4   8    10899.93    11016.34    114.86 o 
   0   4   8     8230.14     8082.04    123.17 o 
   1   4   8     4723.47     4645.91     65.58 o 
   2   4   8      246.31      224.46     28.26 o 
   3   4   8      962.09     1020.22     34.02 o 
   4   4   8     2821.14     2729.76     52.69 o 
   5   4   8     4309.62     4549.28    120.04 o 
   6   4   8     3496.78     3477.05     83.74 o 
   7   4   8     1201.72     1220.25     56.30 o 
   8   4   8      366.90      427.16     57.92 o 
   9   4   8      890.45      932.08     54.91 o 
  10   4   8      517.34      503.02     48.02 o 
  11   4   8     1739.33     1766.07     71.83 o 
  12   4   8     1448.63     1835.57    177.58 o 
  13   4   8      578.63      651.87     88.41 o 
  14   4   8      126.41      242.85    114.70 o 
  15   4   8       14.10      -56.40     57.92 o 
 -23   5   8       72.54       55.64     82.31 o 
 -22   5   8       14.69      -16.77     72.40 o 
 -21   5   8        9.16      -26.53     36.23 o 
 -20   5   8       56.36       54.83     73.93 o 
 -19   5   8        1.00      -31.14     31.14 o 
 -18   5   8        5.61      -29.47     29.47 o 
 -17   5   8      234.33      267.61     39.73 o 
 -16   5   8      209.34      197.48     51.44 o 
 -15   5   8      426.28      493.87     43.50 o 
 -14   5   8       52.58       36.36     26.89 o 
 -13   5   8       49.41       19.17     18.82 o 
 -12   5   8       10.51       22.86     23.17 o 
 -11   5   8     1172.92     1129.01     37.93 o 
 -10   5   8      120.09      111.08     13.61 o 
  -9   5   8      385.35      420.86     23.11 o 
  -8   5   8      131.95      136.29     13.73 o 
  -7   5   8       84.03      102.68     20.07 o 
  -6   5   8      218.35      239.72     20.62 o 
  -5   5   8      995.47     1051.63     33.51 o 
  -4   5   8     1326.70     1348.52     51.26 o 
  -3   5   8      363.53      302.75     20.83 o 
  -2   5   8       11.93        2.33     14.08 o 
  -1   5   8      271.52      323.35     21.57 o 
   0   5   8      117.23      108.13     17.60 o 
   1   5   8      802.93      879.67     32.23 o 
   2   5   8      270.96      314.11     33.36 o 
   3   5   8      341.33      362.75     55.26 o 
   4   5   8       17.23      -12.02     23.98 o 
   5   5   8        5.77       10.81     26.39 o 
   6   5   8        9.28      -23.89     52.21 o 
   7   5   8      156.18      107.95     32.57 o 
   8   5   8      152.44      124.78     34.29 o 
   9   5   8      561.84      587.95     49.20 o 
  10   5   8      440.85      470.88     58.69 o 
  11   5   8      472.20      444.48     47.58 o 
  12   5   8       71.29      105.68     38.45 o 
  13   5   8       36.20       59.51     38.08 o 
  14   5   8       25.82       56.03     41.18 o 
 -22   6   8      196.41       92.98     81.55 o 
 -21   6   8      504.82      439.76     94.51 o 
 -20   6   8      592.82      527.11     55.59 o 
 -19   6   8      428.92      466.70     81.93 o 
 -18   6   8      388.67      373.92     45.24 o 
 -17   6   8        9.72      -28.16     28.16 o 
 -16   6   8       16.29       48.41     28.60 o 
 -15   6   8      817.57      854.04     75.07 o 
 -14   6   8     1767.40     1785.66     66.79 o 
 -13   6   8      497.99      522.69     41.66 o 
 -12   6   8      452.41      428.87     36.89 o 
 -11   6   8      134.83      133.68     39.25 o 
 -10   6   8      360.30      367.58     19.02 o 
  -9   6   8     3678.14     3629.34     47.56 o 
  -8   6   8     2689.45     2680.36     43.77 o 
  -7   6   8     6111.09     6204.98     71.61 o 
  -6   6   8     1631.70     1647.35     31.34 o 
  -5   6   8      492.63      596.22     40.65 o 
  -4   6   8      337.88      414.73     23.55 o 
  -3   6   8     1241.66     1243.64     35.78 o 
  -2   6   8     4308.53     4366.54     63.47 o 
  -1   6   8     4692.41     4790.97    150.52 o 
   0   6   8     3171.00     3057.28    115.85 o 
   1   6   8      141.29      109.70     53.35 o 
   2   6   8      118.54      131.31     29.04 o 
   3   6   8     1124.04     1167.49     53.88 o 
   4   6   8     3289.25     3317.63     83.53 o 
   5   6   8     2588.01     2501.16     75.99 o 
   6   6   8     1462.20     1468.58     62.51 o 
   7   6   8      869.97      890.67     54.16 o 
   8   6   8        0.56       -9.91     29.64 o 
   9   6   8        9.26      -10.92     31.98 o 
  10   6   8     1163.79     1096.02     63.26 o 
  11   6   8      856.13      943.95     61.26 o 
  12   6   8     1009.91     1193.16     77.36 o 
  13   6   8      580.76      652.22     58.55 o 
  14   6   8       65.70       41.92     51.83 o 
 -21   7   8       39.20       49.54     72.40 o 
 -20   7   8       51.32       47.25     67.83 o 
 -19   7   8       14.95       -5.27     50.68 o 
 -18   7   8      264.92      332.61     45.39 o 
 -17   7   8      517.23      631.09     74.69 o 
 -16   7   8       51.99       53.19     30.76 o 
 -15   7   8       14.66       24.01     40.77 o 
 -14   7   8      117.13       77.55     28.53 o 
 -13   7   8       54.98       12.84     24.30 o 
 -12   7   8      233.58      238.98     32.88 o 
 -11   7   8      868.75      872.50     57.16 o 
 -10   7   8      528.65      605.76     26.41 o 
  -9   7   8     1058.63     1058.29     36.56 o 
  -8   7   8       37.18       10.63     16.56 o 
  -7   7   8        2.60        1.49     13.42 o 
  -6   7   8      103.16      125.39     16.64 o 
  -5   7   8     1416.19     1529.42     35.62 o 
  -4   7   8      320.30      341.39     43.01 o 
  -3   7   8      953.73     1025.12     59.83 o 
  -2   7   8       65.18       56.00     24.16 o 
  -1   7   8      109.42       88.39     30.87 o 
   0   7   8       18.18       12.57     24.18 o 
   1   7   8      329.21      360.38     36.23 o 
   2   7   8       11.79      -19.96     25.06 o 
   3   7   8      265.32      321.57     36.89 o 
   4   7   8       94.72       78.12     30.72 o 
   5   7   8        6.94      -25.24     26.48 o 
   6   7   8       35.93       44.50     48.02 o 
   7   7   8      305.99      304.47     56.40 o 
   8   7   8     1154.75     1104.10     62.34 o 
   9   7   8       65.68       57.45     38.87 o 
  10   7   8       62.53       55.68     37.00 o 
  11   7   8        1.63      -20.05     33.69 o 
  12   7   8       55.31       27.09     38.06 o 
  13   7   8        0.84        9.91     51.06 o 
 -20   8   8      208.49      112.04     73.93 o 
 -19   8   8      306.85      338.39     81.55 o 
 -18   8   8      223.45      162.79     40.63 o 
 -17   8   8       35.55      -24.70     31.63 o 
 -16   8   8      178.14      167.71     36.80 o 
 -15   8   8      320.63      386.15     42.11 o 
 -14   8   8      855.96      810.26     52.15 o 
 -13   8   8     1013.53      931.06     53.44 o 
 -12   8   8      422.89      480.75     40.15 o 
 -11   8   8        2.22       -1.23     22.52 o 
 -10   8   8      418.35      419.60     24.79 o 
  -9   8   8      763.89      782.66     34.37 o 
  -8   8   8     2589.98     2748.53     71.26 o 
  -7   8   8     1627.92     1692.29     44.84 o 
  -6   8   8      644.85      701.37     40.69 o 
  -5   8   8     1487.74     1396.09     52.61 o 
  -4   8   8      369.37      324.55     26.05 o 
  -3   8   8       10.19        8.04     17.69 o 
  -2   8   8     1441.98     1475.60     52.29 o 
  -1   8   8      502.87      575.93     32.15 o 
   0   8   8     1825.66     1923.75     60.92 o 
   1   8   8      667.86      619.19     43.92 o 
   2   8   8       93.10       48.91     28.65 o 
   3   8   8      333.17      282.85     36.91 o 
   4   8   8     1153.36     1015.82     65.93 o 
   5   8   8     1607.48     1683.83    103.65 o 
   6   8   8     1629.17     1600.26     73.55 o 
   7   8   8      589.89      551.22     56.40 o 
   8   8   8      139.05       92.13     36.84 o 
   9   8   8       31.86       21.98     38.87 o 
  10   8   8      351.00      329.09     47.42 o 
  11   8   8      541.67      659.64     59.46 o 
  12   8   8      597.76      612.00     79.26 o 
  13   8   8      106.39      162.34     61.73 o 
 -18   9   8       92.50       61.73     62.50 o 
 -17   9   8       96.60      121.87     37.46 o 
 -16   9   8       88.84      128.53     34.97 o 
 -15   9   8      193.10      183.79     36.50 o 
 -14   9   8        5.39        1.08     26.48 o 
 -13   9   8        8.34       25.74     26.19 o 
 -12   9   8       40.71       46.80     29.72 o 
 -11   9   8      117.98      187.00     30.91 o 
 -10   9   8        0.83      -14.72     16.94 o 
  -9   9   8      465.87      484.04     74.69 o 
  -8   9   8      158.71      182.00     42.68 o 
  -7   9   8       26.84        4.95     22.33 o 
  -6   9   8      436.28      420.59     36.89 o 
  -5   9   8     1161.17     1320.90     54.06 o 
  -4   9   8      513.09      507.90     75.45 o 
  -3   9   8      491.00      567.22     41.16 o 
  -2   9   8       27.78       46.88     27.82 o 
  -1   9   8       16.55        5.31     18.38 o 
   0   9   8        6.61       12.36     19.06 o 
   1   9   8       19.46        2.54     20.16 o 
   2   9   8      180.72      200.24     26.99 o 
   3   9   8      763.19      779.65     40.38 o 
   4   9   8      434.78      410.70     33.77 o 
   5   9   8       23.17       17.08     34.24 o 
   6   9   8       15.56       19.67     21.96 o 
   7   9   8      381.08      320.59     47.63 o 
   8   9   8       11.50       10.02     68.21 o 
   9   9   8      234.19      158.92     43.56 o 
  10   9   8       92.35       97.07     42.21 o 
  11   9   8       44.91       95.27     57.16 o 
 -16  10   8       31.23       15.99     30.70 o 
 -15  10   8      168.18      243.90     72.40 o 
 -14  10   8      598.59      571.35     48.33 o 
 -13  10   8      368.39      385.65     67.83 o 
 -12  10   8      272.08      282.76     56.40 o 
 -11  10   8       24.16       48.02     39.63 o 
 -10  10   8      153.15      137.62     29.51 o 
  -9  10   8      304.67      256.21     34.14 o 
  -8  10   8      489.80      488.87     59.07 o 
  -7  10   8      223.54      291.53     34.98 o 
  -6  10   8      635.90      706.76     46.06 o 
  -5  10   8        1.43       -5.98     43.06 o 
  -4  10   8        4.70      -11.27     24.39 o 
  -3  10   8      193.31      192.94     32.75 o 
  -2  10   8      564.72      664.14     46.26 o 
  -1  10   8     1456.30     1537.82     61.80 o 
   0  10   8      300.81      272.47     42.68 o 
   1  10   8       12.57        1.10     33.15 o 
   2  10   8      114.27       68.43     25.65 o 
   3  10   8       67.45       38.12     28.39 o 
   4  10   8      525.96      618.72     40.13 o 
   5  10   8      351.22      343.85     34.41 o 
   6  10   8      572.46      646.04     52.34 o 
   7  10   8      158.47      144.15     45.07 o 
   8  10   8        9.89       -1.79     33.35 o 
   9  10   8       64.11       39.53     44.97 o 
 -14  11   8        1.16      -22.86     45.73 o 
 -13  11   8        3.76       20.58     44.97 o 
 -12  11   8       51.36       62.50     46.49 o 
 -11  11   8      165.21      131.85     48.02 o 
 -10  11   8       70.54       18.38     43.06 o 
  -9  11   8       85.34      113.43     30.98 o 
  -8  11   8        0.12      -23.94     23.94 o 
  -7  11   8       62.57       59.57     28.01 o 
  -6  11   8       20.38       -5.53     25.59 o 
  -5  11   8      440.37      487.87    112.80 o 
  -4  11   8      185.30      218.94     34.68 o 
  -3  11   8      191.76      196.34     61.73 o 
  -2  11   8       18.23       27.89     26.37 o 
  -1  11   8        6.63        4.12     26.88 o 
   0  11   8       50.86       51.75     28.65 o 
   1  11   8      286.26      250.71     37.98 o 
   2  11   8      140.56       74.77     30.37 o 
   3  11   8      266.31      308.39     74.69 o 
   4  11   8       62.94       71.01     38.49 o 
   5  11   8      106.75      103.43     33.51 o 
   6  11   8        1.41      -23.16     26.66 o 
   7  11   8      234.61      253.15     35.78 o 
 -11  12   8        8.18       23.63     41.92 o 
 -10  12   8       16.31      -28.65     28.65 o 
  -9  12   8      106.38       87.15     33.06 o 
  -8  12   8      147.05      167.07     41.16 o 
  -7  12   8       61.42       33.44     30.82 o 
  -6  12   8      191.41      157.39     37.73 o 
  -5  12   8       20.32      -26.67     26.67 o 
  -4  12   8        1.17       15.36     27.78 o 
  -3  12   8      155.16      155.93     35.46 o 
  -2  12   8      333.98      333.51     42.03 o 
  -1  12   8      246.07      245.84     42.68 o 
   0  12   8      285.44      292.11     40.92 o 
   1  12   8       33.25       52.43     32.23 o 
   2  12   8       31.64       44.02     31.13 o 
   3  12   8       57.36       33.98     46.49 o 
   4  12   8       66.05       47.42     32.03 o 
 -24   1   9      263.54      280.48     47.35 o 
 -23   1   9       25.41       12.49     27.46 o 
 -22   1   9       29.78       54.50     28.24 o 
 -21   1   9      136.84      132.34     28.57 o 
 -20   1   9     1079.07     1112.73     46.44 o 
 -19   1   9     1804.30     1856.50     53.97 o 
 -18   1   9     2150.50     2177.27     55.21 o 
 -17   1   9       87.01       93.71     22.99 o 
 -16   1   9      358.32      362.87     28.59 o 
 -15   1   9     1874.48     1960.38     48.97 o 
 -14   1   9     4107.32     3994.50     66.99 o 
 -13   1   9     5300.29     5297.12     72.78 o 
 -12   1   9     4531.30     4476.98    106.93 o 
 -11   1   9     2404.65     2477.69     45.79 o 
 -10   1   9     1234.85     1236.91     33.25 o 
  -9   1   9     1374.35     1303.90     26.77 o 
  -8   1   9    11340.34    11117.41     86.68 o 
  -7   1   9     8583.56     8431.46     78.47 o 
  -6   1   9     6802.22     6598.63     65.55 o 
  -5   1   9    12759.90    12656.78    103.52 o 
  -4   1   9      266.67      280.74     15.16 o 
  -3   1   9      173.31      186.45     15.17 o 
  -2   1   9     6631.85     6329.36     66.67 o 
  -1   1   9     6961.89     6755.48     70.63 o 
   0   1   9     3925.85     3732.91     50.14 o 
   1   1   9     5660.42     5521.87     56.60 o 
   2   1   9       46.34       39.94     13.88 o 
   3   1   9        2.69       10.68     16.72 o 
   4   1   9     4366.42     4348.56     59.57 o 
   5   1   9     5528.10     5488.17     76.01 o 
   6   1   9     8373.40     8077.44    102.57 o 
   7   1   9     4069.76     3800.38     69.88 o 
   8   1   9      810.21      755.27     37.67 o 
   9   1   9      454.75      410.89     33.15 o 
  10   1   9     1333.57     1420.03     51.40 o 
  11   1   9     1410.00     1432.82     53.85 o 
  12   1   9     2274.09     2380.43     81.03 o 
  13   1   9     1299.48     1398.42     68.69 o 
  14   1   9      211.08      255.32     68.59 o 
  15   1   9       30.95      -44.20     59.45 o 
  16   1   9       59.45       24.39     63.26 o 
 -24   2   9       29.49      -25.15     86.88 o 
 -23   2   9        5.07      -26.01     62.50 o 
 -22   2   9        0.42       -3.62     35.96 o 
 -21   2   9       13.15       -9.23     26.11 o 
 -20   2   9       96.60       91.34     28.97 o 
 -19   2   9       37.98       47.26     25.32 o 
 -18   2   9      248.94      273.44     29.29 o 
 -17   2   9        0.12      -20.18     20.18 o 
 -16   2   9      595.14      673.66     39.84 o 
 -15   2   9      161.38      141.48     23.17 o 
 -14   2   9      297.94      339.68     28.65 o 
 -13   2   9       49.19       33.63     19.45 o 
 -12   2   9       32.95       31.00     18.63 o 
 -11   2   9       51.98       50.03     17.81 o 
 -10   2   9      255.11      291.39     22.52 o 
  -9   2   9       60.87       26.03     12.87 o 
  -8   2   9      638.31      642.74     23.61 o 
  -7   2   9     1319.19     1409.60     30.31 o 
  -6   2   9     2000.76     1934.40     33.85 o 
  -5   2   9     1205.73     1376.09     29.27 o 
  -4   2   9     3967.36     3867.27     47.43 o 
  -3   2   9        6.85       31.61     14.14 o 
  -2   2   9     2432.49     2493.36     48.95 o 
  -1   2   9      564.10      517.49     25.08 o 
   0   2   9       11.89        3.50     14.06 o 
   1   2   9      790.04      872.82     32.85 o 
   2   2   9       27.94        8.02     15.39 o 
   3   2   9        0.52       -3.08     15.32 o 
   4   2   9       40.98       51.32     18.15 o 
   5   2   9      448.30      369.58     47.59 o 
   6   2   9       11.88       -5.00     19.23 o 
   7   2   9       27.45        1.99     20.58 o 
   8   2   9       19.06      -24.81     24.81 o 
   9   2   9      353.82      382.90     32.96 o 
  10   2   9      131.47       93.93     38.49 o 
  11   2   9        1.87      -14.06     31.11 o 
  12   2   9        2.78      -28.55     28.55 o 
  13   2   9       50.20      -10.33     86.12 o 
  14   2   9       22.89      -24.03     34.06 o 
  15   2   9        9.64      -45.73     59.45 o 
  16   2   9       34.80      -10.67     67.07 o 
 -24   3   9      101.91       67.07     87.65 o 
 -23   3   9        1.75      -73.17     73.17 o 
 -22   3   9       33.27       29.18     39.24 o 
 -21   3   9      607.54      643.26     59.63 o 
 -20   3   9     1367.79     1457.02    151.29 o 
 -19   3   9     1303.65     1398.06     80.91 o 
 -18   3   9      844.32      962.40     55.73 o 
 -17   3   9     1150.54     1066.13     44.43 o 
 -16   3   9      178.64      230.92     27.40 o 
 -15   3   9      843.39      851.03     39.41 o 
 -14   3   9     2457.13     2346.37     56.10 o 
 -13   3   9     1808.21     1739.01     58.43 o 
 -12   3   9     3355.91     3271.82     61.15 o 
 -11   3   9     2713.68     2706.72     54.09 o 
 -10   3   9      858.01      857.46     27.44 o 
  -9   3   9      809.36      849.92     27.26 o 
  -8   3   9     5892.52     6131.68     84.37 o 
  -7   3   9     2276.20     2266.81     38.55 o 
  -6   3   9     4078.29     4066.50     71.72 o 
  -5   3   9     2128.62     2092.21     42.92 o 
  -4   3   9     1279.48     1313.20     39.35 o 
  -3   3   9        2.86        3.82     14.29 o 
  -2   3   9     5881.51     5708.73     64.25 o 
  -1   3   9     7339.99     7320.68     86.69 o 
   0   3   9     8254.28     8273.02     94.58 o 
   1   3   9     8072.56     7917.45     92.68 o 
   2   3   9     1045.43     1024.49     34.75 o 
   3   3   9       27.62       15.64     20.93 o 
   4   3   9     2657.31     2619.08     53.24 o 
   5   3   9     2599.91     2489.60     53.83 o 
   6   3   9     2373.79     2258.63     53.96 o 
   7   3   9     5865.37     5670.75    111.26 o 
   8   3   9     1334.91     1272.08     59.56 o 
   9   3   9       18.44       16.19     30.27 o 
  10   3   9      362.20      445.76     79.26 o 
  11   3   9     1160.18     1304.67    111.27 o 
  12   3   9     1091.13     1176.37     68.97 o 
  13   3   9     1139.64     1323.26     70.10 o 
  14   3   9      424.66      482.55     62.11 o 
  15   3   9       88.96       70.12     67.83 o 
 -23   4   9       27.76      -44.97     76.98 o 
 -22   4   9      170.87      168.28     61.35 o 
 -21   4   9        5.93        4.05     36.24 o 
 -20   4   9       57.59      104.22     38.48 o 
 -19   4   9        5.36        9.57     36.58 o 
 -18   4   9       44.12      110.20     77.74 o 
 -17   4   9       41.83        8.84     30.31 o 
 -16   4   9      151.70      152.66     25.07 o 
 -15   4   9     1314.98     1350.05     45.75 o 
 -14   4   9       11.24        5.47     19.65 o 
 -13   4   9       37.20       21.82     19.62 o 
 -12   4   9      882.75      890.15     37.14 o 
 -11   4   9      167.78      174.59     25.70 o 
 -10   4   9       38.44       47.08     11.80 o 
  -9   4   9       20.77       -2.57     12.63 o 
  -8   4   9      285.74      285.68     19.07 o 
  -7   4   9       25.65       13.23     12.85 o 
  -6   4   9       44.56       56.31     16.48 o 
  -5   4   9        3.97       -4.21     15.54 o 
  -4   4   9      177.15      200.20     33.00 o 
  -3   4   9      655.14      715.48     30.11 o 
  -2   4   9      843.34      815.49     33.41 o 
  -1   4   9     1095.69     1177.69     35.50 o 
   0   4   9      446.60      427.11     24.94 o 
   1   4   9       94.02       89.78     24.39 o 
   2   4   9     1123.84     1115.28     36.27 o 
   3   4   9      782.19      801.44     33.01 o 
   4   4   9        1.72      -24.01     25.53 o 
   5   4   9        6.89      -22.16     25.85 o 
   6   4   9      134.01      159.24     38.87 o 
   7   4   9       26.96        0.61     27.75 o 
   8   4   9       63.17       93.32     32.52 o 
   9   4   9       35.06        9.65     32.39 o 
  10   4   9      676.98      766.48     55.01 o 
  11   4   9      172.95       99.68     43.44 o 
  12   4   9        6.44      -16.51     45.35 o 
  13   4   9       12.21       30.36     36.44 o 
  14   4   9        0.24      -33.55     33.55 o 
 -22   5   9       36.90       22.10     74.69 o 
 -21   5   9      296.69      284.66     49.63 o 
 -20   5   9     1394.78     1355.44     73.61 o 
 -19   5   9     1409.03     1352.18     70.85 o 
 -18   5   9      877.04      892.73     59.51 o 
 -17   5   9       11.88       -8.11     31.63 o 
 -16   5   9      146.97      120.82     32.96 o 
 -15   5   9       66.13       96.78     80.41 o 
 -14   5   9     3159.21     2971.32    173.39 o 
 -13   5   9     3523.86     3516.21     67.00 o 
 -12   5   9     3278.04     3351.77     64.18 o 
 -11   5   9      776.96      767.23     37.25 o 
 -10   5   9      140.78      130.71     14.86 o 
  -9   5   9      145.93      122.01     14.94 o 
  -8   5   9     4205.83     4412.92     69.66 o 
  -7   5   9     8759.80     8961.33    101.34 o 
  -6   5   9     3105.44     3146.65     67.84 o 
  -5   5   9      764.42      751.76     38.87 o 
  -4   5   9       45.87       27.63     15.81 o 
  -3   5   9      166.99      188.84     19.93 o 
  -2   5   9     1990.96     2091.18     45.14 o 
  -1   5   9     5757.47     5755.66     76.92 o 
   0   5   9     7232.49     7258.22     89.19 o 
   1   5   9     3836.51     3943.22     63.79 o 
   2   5   9      144.07      116.21     28.97 o 
   3   5   9        0.66       31.63     25.60 o 
   4   5   9      623.13      626.44     49.92 o 
   5   5   9     3398.41     3419.60     86.49 o 
   6   5   9     4779.96     4709.14    103.72 o 
   7   5   9      521.33      550.16     52.21 o 
   8   5   9       32.64       16.84     31.67 o 
   9   5   9        9.06      -30.27     30.27 o 
  10   5   9      124.51       80.17     37.51 o 
  11   5   9      456.53      524.79     51.60 o 
  12   5   9     1268.53     1332.28     71.07 o 
  13   5   9     1198.39     1382.33    177.96 o 
  14   5   9      215.75      256.08     67.07 o 
 -22   6   9        5.03      -70.88     70.88 o 
 -21   6   9       60.17      -38.87     68.59 o 
 -20   6   9       20.79       18.88     37.35 o 
 -19   6   9       11.06      -11.71     32.89 o 
 -18   6   9        7.99       25.00     31.71 o 
 -17   6   9      455.10      431.07     45.49 o 
 -16   6   9       11.31        6.70     28.38 o 
 -15   6   9      170.42      178.18     44.59 o 
 -14   6   9       13.72       17.35     26.48 o 
 -13   6   9       18.74      -10.26     23.97 o 
 -12   6   9       17.37       -4.52     22.62 o 
 -11   6   9      344.56      367.77     43.06 o 
 -10   6   9      916.80      884.31     27.18 o 
  -9   6   9      468.73      493.88     21.43 o 
  -8   6   9       16.68        6.41     13.96 o 
  -7   6   9       41.54       27.47     14.50 o 
  -6   6   9      661.04      640.89     30.80 o 
  -5   6   9      690.52      700.44     31.46 o 
  -4   6   9      376.95      420.71     25.22 o 
  -3   6   9      757.93      773.35     31.93 o 
  -2   6   9        8.74      -15.05     15.05 o 
  -1   6   9     1501.00     1467.17     55.54 o 
   0   6   9      320.12      331.98     34.29 o 
   1   6   9      301.90      323.79     35.82 o 
   2   6   9      118.86      152.96     30.90 o 
   3   6   9      190.36      205.35     33.94 o 
   4   6   9        4.68      -35.36     59.45 o 
   5   6   9       95.81      135.86     33.11 o 
   6   6   9      138.04      113.73     33.90 o 
   7   6   9      156.37      158.46     37.45 o 
   8   6   9      287.35      210.16     40.86 o 
   9   6   9      749.83      826.25     71.26 o 
  10   6   9      164.19       88.33     38.08 o 
  11   6   9      110.33      115.28     56.40 o 
  12   6   9       35.36      -18.14     36.42 o 
  13   6   9        2.22       -1.52     47.25 o 
  14   6   9       43.06       99.84     57.16 o 
 -21   7   9      124.32       50.30     75.45 o 
 -20   7   9      306.74      300.29     83.07 o 
 -19   7   9      138.96      147.14     39.19 o 
 -18   7   9      193.68      149.23     38.63 o 
 -17   7   9       67.90       45.58     32.13 o 
 -16   7   9        0.33      -16.83     26.64 o 
 -15   7   9      474.45      426.58     41.93 o 
 -14   7   9      517.22      537.06     44.11 o 
 -13   7   9      495.62      493.87     41.01 o 
 -12   7   9      833.59      827.21     48.61 o 
 -11   7   9      779.99      822.78     69.74 o 
 -10   7   9       46.37       28.57     15.55 o 
  -9   7   9      745.96      759.76     33.37 o 
  -8   7   9     3399.98     3439.03     52.63 o 
  -7   7   9     1304.29     1453.44     35.97 o 
  -6   7   9     3929.45     4069.33     85.91 o 
  -5   7   9      871.68      933.45     30.83 o 
  -4   7   9      374.63      381.66     33.42 o 
  -3   7   9       88.10       58.26     46.87 o 
  -2   7   9     1404.42     1439.17     63.26 o 
  -1   7   9      569.67      599.10     86.12 o 
   0   7   9     1728.92     1681.10     61.32 o 
   1   7   9      956.00     1064.02     52.92 o 
   2   7   9      186.69      196.67     33.41 o 
   3   7   9      220.52      154.74     33.40 o 
   4   7   9     1465.97     1455.96     63.03 o 
   5   7   9     1790.66     1825.08     70.85 o 
   6   7   9      379.83      352.30     44.97 o 
   7   7   9     1492.22     1467.32     68.88 o 
   8   7   9      557.39      647.26     53.46 o 
   9   7   9        0.06      -30.66     30.66 o 
  10   7   9       76.46       17.28     37.71 o 
  11   7   9      869.00      957.54    103.65 o 
  12   7   9      591.54      649.35     80.79 o 
  13   7   9      462.70      458.05     73.17 o 
 -19   8   9        5.01      -57.16     57.16 o 
 -18   8   9      216.87      219.14    102.13 o 
 -17   8   9      231.16      270.30     42.82 o 
 -16   8   9      408.64      407.23     44.78 o 
 -15   8   9       87.92      102.98     32.21 o 
 -14   8   9       23.33       37.61     35.82 o 
 -13   8   9        7.47      -10.92     47.25 o 
 -12   8   9       82.18      128.35     29.62 o 
 -11   8   9      214.19      232.67     32.44 o 
 -10   8   9      116.44      114.10     18.90 o 
  -9   8   9      836.63      864.05     36.33 o 
  -8   8   9       39.68       43.31     18.85 o 
  -7   8   9       75.36       39.65     24.39 o 
  -6   8   9      115.81      107.91     26.19 o 
  -5   8   9      258.03      235.98     24.33 o 
  -4   8   9      421.50      465.01     29.54 o 
  -3   8   9      234.36      209.59     24.00 o 
  -2   8   9      388.56      395.48     29.21 o 
  -1   8   9      153.38      162.74     31.20 o 
   0   8   9      306.62      258.27     35.69 o 
   1   8   9      124.79      133.61     32.57 o 
   2   8   9      307.54      357.17     46.11 o 
   3   8   9      543.54      621.99     66.69 o 
   4   8   9      263.78      210.04     48.02 o 
   5   8   9       97.25      111.27     35.52 o 
   6   8   9       18.68      -21.24     30.90 o 
   7   8   9       19.44       33.67     41.16 o 
   8   8   9      156.96       98.11     38.22 o 
   9   8   9      251.80      331.31     75.83 o 
  10   8   9       53.86        7.77     61.35 o 
  11   8   9       44.22       12.96     51.83 o 
 -18   9   9      373.84      365.83     81.55 o 
 -17   9   9       39.85       46.24     33.40 o 
 -16   9   9        1.46      -26.59     27.02 o 
 -15   9   9      145.37      124.46     34.36 o 
 -14   9   9      625.96      644.34     92.60 o 
 -13   9   9      540.46      542.09     87.27 o 
 -12   9   9      671.66      613.35     45.89 o 
 -11   9   9      121.35      131.35     29.63 o 
 -10   9   9        4.28      -27.06     27.06 o 
  -9   9   9      151.42      171.43     57.92 o 
  -8   9   9      172.13      175.87     29.47 o 
  -7   9   9     1389.31     1309.08     55.38 o 
  -6   9   9      543.61      650.75    100.98 o 
  -5   9   9      689.93      639.73     43.56 o 
  -4   9   9      120.23      139.00     28.38 o 
  -3   9   9       72.68       87.90     26.54 o 
  -2   9   9      371.62      419.78     30.79 o 
  -1   9   9     1593.20     1610.54     50.95 o 
   0   9   9     1449.39     1532.65     64.68 o 
   1   9   9      330.34      368.28     32.13 o 
   2   9   9      212.97      180.01     31.22 o 
   3   9   9        1.06      -10.56     29.04 o 
   4   9   9      236.29      213.13     39.33 o 
   5   9   9      267.88      187.50     71.26 o 
   6   9   9      661.50      707.50     55.98 o 
   7   9   9      320.03      369.83     52.59 o 
   8   9   9       86.48       84.16     62.11 o 
   9   9   9        2.99      -36.07     36.07 o 
  10   9   9       66.95      -31.25     53.35 o 
 -16  10   9       95.82      160.20     37.62 o 
 -15  10   9       25.55       89.96     32.75 o 
 -14  10   9       50.14      114.32     53.35 o 
 -13  10   9        1.19       12.19     40.39 o 
 -12  10   9        9.64       -3.05     38.11 o 
 -11  10   9       25.20       54.87     41.92 o 
 -10  10   9      155.18      140.58     39.25 o 
  -9  10   9       25.88        9.70     26.68 o 
  -8  10   9      217.08      184.56     32.54 o 
  -7  10   9       39.02      -10.41     23.97 o 
  -6  10   9      179.77      211.91     33.42 o 
  -5  10   9      299.18      335.12     38.08 o 
  -4  10   9      422.36      424.57     40.62 o 
  -3  10   9      166.56      155.71     31.85 o 
  -2  10   9      107.95       50.14     27.28 o 
  -1  10   9       22.51       25.04     25.61 o 
   0  10   9        2.47       -5.52     25.09 o 
   1  10   9       28.76        8.51     22.87 o 
   2  10   9      213.31      199.87     29.52 o 
   3  10   9      278.86      238.65     31.50 o 
   4  10   9      141.92      110.51     29.46 o 
   5  10   9       67.34       54.89     25.70 o 
   6  10   9       23.97       42.52     26.17 o 
   7  10   9       56.70       48.39     27.04 o 
   8  10   9       41.95       72.26     32.53 o 
 -14  11   9      155.19      161.57     60.97 o 
 -13  11   9      230.45      188.25     58.69 o 
 -12  11   9      160.48      157.76     54.87 o 
 -11  11   9        2.40      -14.48     35.06 o 
 -10  11   9       26.67       23.04     28.26 o 
  -9  11   9       46.05       50.62     28.53 o 
  -8  11   9      158.37      192.06     35.81 o 
  -7  11   9      141.52      119.78     32.44 o 
  -6  11   9      400.71      372.05     41.50 o 
  -5  11   9       90.95       81.84     30.49 o 
  -4  11   9       18.27       -1.34     27.34 o 
  -3  11   9      457.14      429.16     43.10 o 
  -2  11   9      620.58      718.41    104.80 o 
  -1  11   9      512.93      559.59    107.84 o 
   0  11   9      243.84      222.11     36.89 o 
   1  11   9      180.98      204.11     44.20 o 
   2  11   9        5.48       -3.29     42.30 o 
   3  11   9       30.68      -17.28     35.82 o 
   4  11   9       25.37       51.59     30.54 o 
   5  11   9      274.22      332.69     37.62 o 
   6  11   9      109.42       89.69     29.94 o 
 -10  12   9      260.49      251.95     40.69 o 
  -9  12   9      197.63      168.80     37.43 o 
  -8  12   9       69.40        5.40     30.70 o 
  -7  12   9        4.27      -26.48     26.48 o 
  -6  12   9       37.77       -5.06     29.12 o 
  -5  12   9      139.30       94.13     42.30 o 
  -4  12   9       95.64      102.42     33.63 o 
  -3  12   9      249.74      301.40     41.20 o 
  -2  12   9       97.64       88.19     32.92 o 
  -1  12   9       21.81       -0.10     29.41 o 
   0  12   9       25.95       -7.97     30.37 o 
   1  12   9      148.84      130.14     37.44 o 
   2  12   9      102.30      119.84     36.44 o 
 -24   0  10      253.12      263.12     52.94 o 
 -23   0  10       73.71       -3.41    115.47 o 
 -22   0  10        0.01      -45.35     45.35 o 
 -21   0  10        1.08       -3.59     34.91 o 
 -20   0  10     2093.20     2044.63     82.92 o 
 -19   0  10     1697.45     1724.16    110.13 o 
 -18   0  10     3506.25     3672.59    175.29 o 
 -17   0  10      929.42     1003.80     86.12 o 
 -16   0  10        1.16       -1.56     29.30 o 
 -15   0  10      726.97      703.78     47.56 o 
 -14   0  10     3212.96     3155.32     82.78 o 
 -13   0  10     6726.25     6352.51    114.69 o 
 -12   0  10     3703.24     3672.20     83.12 o 
 -11   0  10      663.06      568.22     37.90 o 
 -10   0  10      441.98      371.84     32.33 o 
  -9   0  10      630.08      655.67     38.16 o 
  -8   0  10      369.49      320.29     20.71 o 
  -7   0  10    10402.87     9885.48    101.25 o 
  -6   0  10    19072.94    18356.27    200.26 o 
  -5   0  10    18340.36    17827.11    241.22 o 
  -4   0  10    13969.08    14269.80    167.30 o 
  -3   0  10      183.67      146.49     31.25 o 
  -2   0  10      702.44      781.89     39.07 o 
  -1   0  10     8579.27     8675.51    233.98 o 
   0   0  10     5281.71     5136.71     89.98 o 
   1   0  10     4009.98     3685.75     81.93 o 
   2   0  10      439.43      491.20     33.96 o 
   3   0  10      169.42       78.79     24.63 o 
   4   0  10      787.65      697.73     41.76 o 
   5   0  10     5056.14     5053.76     97.14 o 
   6   0  10     6813.91     6519.72    114.73 o 
   7   0  10     6101.71     5970.62    112.36 o 
   8   0  10     2193.75     2068.65    112.80 o 
   9   0  10     2058.38     2022.86     93.36 o 
  10   0  10      291.13      278.95     59.45 o 
  11   0  10      437.52      401.65     69.36 o 
  12   0  10     1095.58     1086.82     91.46 o 
  13   0  10      864.03      826.17     88.41 o 
 -24   1  10        0.03      -22.43     36.00 o 
 -23   1  10       25.29      -34.62     50.16 o 
 -22   1  10        0.05        9.04     26.35 o 
 -21   1  10       19.94       22.44     25.87 o 
 -20   1  10        0.38      -14.16     24.77 o 
 -19   1  10      115.82       82.98     25.72 o 
 -18   1  10      338.68      356.86     31.77 o 
 -17   1  10      206.62      211.52     32.23 o 
 -16   1  10       26.46       11.78     20.77 o 
 -15   1  10        0.19        9.59     19.43 o 
 -14   1  10      347.46      329.16     27.50 o 
 -13   1  10      332.40      306.22     25.28 o 
 -12   1  10       93.90      133.88     25.19 o 
 -11   1  10      312.91      331.53     22.91 o 
 -10   1  10      463.59      473.72     24.36 o 
  -9   1  10      144.58      172.63     21.15 o 
  -8   1  10      122.71      131.17     14.98 o 
  -7   1  10       15.57      -10.08     11.48 o 
  -6   1  10      137.53      141.33     14.47 o 
  -5   1  10        3.45       12.79     14.78 o 
  -4   1  10       11.92      -14.71     14.71 o 
  -3   1  10      559.27      585.50     23.48 o 
  -2   1  10       75.52       50.40     14.27 o 
  -1   1  10      519.34      489.63     23.03 o 
   0   1  10      556.42      524.64     23.76 o 
   1   1  10      226.84      198.48     22.92 o 
   2   1  10       45.90       25.32     14.46 o 
   3   1  10      593.76      631.41     27.12 o 
   4   1  10       19.76        6.44     16.18 o 
   5   1  10       12.73       -5.97     22.96 o 
   6   1  10       16.77      -16.15     19.80 o 
   7   1  10        7.84      -16.74     21.33 o 
   8   1  10       83.94       82.76     30.28 o 
   9   1  10        0.22        5.31     27.49 o 
  10   1  10      253.00      256.13     32.84 o 
  11   1  10       55.56       10.52     27.67 o 
  12   1  10      133.14      143.29     39.61 o 
  13   1  10        0.86      -51.06     51.06 o 
  14   1  10        0.30      -56.40     56.40 o 
  15   1  10       16.76      -58.69     58.69 o 
 -24   2  10      427.66      421.47    106.70 o 
 -23   2  10      129.16       68.84     57.16 o 
 -22   2  10       13.27       -1.67     28.13 o 
 -21   2  10      286.57      316.19     36.40 o 
 -20   2  10      176.95      183.81     31.66 o 
 -19   2  10      936.69     1020.69     48.47 o 
 -18   2  10     1471.64     1433.89     95.46 o 
 -17   2  10     2612.66     2642.13     65.16 o 
 -16   2  10       48.52       23.19     22.28 o 
 -15   2  10      466.19      516.88     33.97 o 
 -14   2  10     1442.38     1433.87     46.04 o 
 -13   2  10     1703.73     1592.16     48.50 o 
 -12   2  10     1276.14     1244.81     41.56 o 
 -11   2  10     3366.35     3342.16     73.44 o 
 -10   2  10     1195.17     1119.59     64.02 o 
  -9   2  10       24.17      -11.84     11.84 o 
  -8   2  10     3112.64     3025.70     56.77 o 
  -7   2  10     3347.12     3262.99     46.47 o 
  -6   2  10    12858.44    12585.49    107.48 o 
  -5   2  10     3617.46     3524.29     47.15 o 
  -4   2  10     1676.29     1669.98     41.01 o 
  -3   2  10      203.67      196.26     23.26 o 
  -2   2  10     3876.30     3981.65     62.23 o 
  -1   2  10     2338.97     2268.05     47.52 o 
   0   2  10     7219.04     7236.89     89.84 o 
   1   2  10     4755.29     4492.73     68.90 o 
   2   2  10     1028.74     1017.27     63.19 o 
   3   2  10        0.60      -14.79     18.76 o 
   4   2  10      289.80      287.04     25.32 o 
   5   2  10      853.44      867.53     55.56 o 
   6   2  10     1541.82     1575.04     48.64 o 
   7   2  10     4406.06     4396.96     78.20 o 
   8   2  10     4213.00     4110.84    149.32 o 
   9   2  10      112.91       73.44     33.29 o 
  10   2  10       46.44       51.01     33.49 o 
  11   2  10      880.42     1066.70     61.41 o 
  12   2  10     1078.87     1245.49     67.26 o 
  13   2  10     1002.23     1052.48     73.55 o 
  14   2  10      598.61      657.13     76.60 o 
  15   2  10      359.14      332.30     83.07 o 
 -23   3  10       36.00        0.76     85.36 o 
 -22   3  10       14.97       10.88     91.84 o 
 -21   3  10        3.66       32.03     38.09 o 
 -20   3  10        6.94      -33.27     33.27 o 
 -19   3  10       46.00       14.31     24.49 o 
 -18   3  10      307.17      346.37     33.42 o 
 -17   3  10      317.41      458.50     62.41 o 
 -16   3  10        0.22      -20.18     20.18 o 
 -15   3  10      407.34      453.02     32.20 o 
 -14   3  10       23.32        0.51     20.96 o 
 -13   3  10       72.14       69.71     26.50 o 
 -12   3  10        3.93      -17.48     17.48 o 
 -11   3  10      792.92      699.34     32.96 o 
 -10   3  10        2.75       -5.91     15.47 o 
  -9   3  10       86.37       63.44     14.56 o 
  -8   3  10       14.91        6.24     18.59 o 
  -7   3  10      358.54      393.10     33.16 o 
  -6   3  10      456.08      451.43     26.51 o 
  -5   3  10        2.84      -10.46     17.83 o 
  -4   3  10      610.89      699.54     31.38 o 
  -3   3  10      158.56      181.53     28.24 o 
  -2   3  10      552.20      563.13     27.99 o 
  -1   3  10      938.00     1019.81     35.17 o 
   0   3  10       31.97       25.18     16.73 o 
   1   3  10       48.90       21.18     17.92 o 
   2   3  10     1685.37     1679.45     43.59 o 
   3   3  10       17.41      -16.44     16.44 o 
   4   3  10      177.50      218.80     25.49 o 
   5   3  10       86.31       72.73     22.07 o 
   6   3  10      161.07      159.41     33.92 o 
   7   3  10      312.98      251.85     37.54 o 
   8   3  10       80.89       35.54     31.74 o 
   9   3  10        0.13      -28.74     28.74 o 
  10   3  10       10.42      -11.79     40.39 o 
  11   3  10       10.19       17.58     33.88 o 
  12   3  10       74.76       77.37     37.86 o 
  13   3  10        0.00       -6.58     46.87 o 
  14   3  10        4.16      -15.33     38.57 o 
 -23   4  10      276.93      179.87     92.98 o 
 -22   4  10       20.65       33.35     39.02 o 
 -21   4  10      124.72       49.26     38.30 o 
 -20   4  10     1114.55     1037.87     67.17 o 
 -19   4  10     1918.03     1921.90     80.92 o 
 -18   4  10      823.79      955.31     60.23 o 
 -17   4  10      752.83      746.67     40.36 o 
 -16   4  10        0.16       -1.80     20.34 o 
 -15   4  10       25.68       57.01     22.06 o 
 -14   4  10     2276.59     2317.34     56.89 o 
 -13   4  10     2185.59     2225.99     55.02 o 
 -12   4  10     3108.66     3064.96     61.71 o 
 -11   4  10     1194.14     1224.68     76.91 o 
 -10   4  10      792.83      780.58     38.50 o 
  -9   4  10        0.34       -7.93     13.42 o 
  -8   4  10     2465.06     2549.70     44.64 o 
  -7   4  10     6468.94     6489.74     73.00 o 
  -6   4  10     3893.07     3855.75     62.59 o 
  -5   4  10     3701.51     3782.45     61.98 o 
  -4   4  10      878.47      902.86     34.84 o 
  -3   4  10      296.57      330.87     35.95 o 
  -2   4  10      277.29      289.59     28.56 o 
  -1   4  10     4199.16     4106.00     94.41 o 
   0   4  10     9163.97     9277.37    133.24 o 
   1   4  10     5195.80     5245.10     76.38 o 
   2   4  10     2368.40     2307.38     50.64 o 
   3   4  10      792.34      680.63     44.10 o 
   4   4  10      998.89      855.20     49.85 o 
   5   4  10      888.90      969.41     53.62 o 
   6   4  10     3737.74     3649.56     91.60 o 
   7   4  10     1272.35     1326.92     62.64 o 
   8   4  10      892.00     1009.38     70.50 o 
   9   4  10      235.16      251.21     41.73 o 
  10   4  10        0.33      -46.87     46.87 o 
  11   4  10      344.41      336.45     73.55 o 
  12   4  10      787.28      831.01     62.39 o 
  13   4  10      810.71      933.82    117.75 o 
  14   4  10      484.72      509.88     74.69 o 
 -22   5  10       26.66      -70.88     70.88 o 
 -21   5  10      106.40      111.48     48.78 o 
 -20   5  10       24.15       -6.57     38.87 o 
 -19   5  10       21.97      -22.94     31.84 o 
 -18   5  10       35.13       19.15     32.20 o 
 -17   5  10       68.68       77.89     66.69 o 
 -16   5  10       73.68       81.52     31.68 o 
 -15   5  10        1.63        4.62     26.16 o 
 -14   5  10      620.30      660.84     35.98 o 
 -13   5  10       19.67      -22.29     22.29 o 
 -12   5  10       94.98       79.09     21.30 o 
 -11   5  10       58.30       64.51     19.85 o 
 -10   5  10      488.86      493.54     21.49 o 
  -9   5  10       57.07       47.55     16.21 o 
  -8   5  10      117.57      117.87     20.10 o 
  -7   5  10       10.51      -12.93     16.31 o 
  -6   5  10       67.44       63.75     18.83 o 
  -5   5  10       44.40       47.52     18.46 o 
  -4   5  10      577.40      603.17     29.16 o 
  -3   5  10      661.90      694.38     31.67 o 
  -2   5  10      799.78      854.09     33.90 o 
  -1   5  10       91.76       71.36     19.00 o 
   0   5  10       69.76       26.24     18.67 o 
   1   5  10      178.33      196.36     31.67 o 
   2   5  10        2.17      -23.87     23.87 o 
   3   5  10       14.53       35.06     28.02 o 
   4   5  10      532.68      490.55     42.57 o 
   5   5  10        3.68       -3.14     28.29 o 
   6   5  10        7.50      -13.78     29.04 o 
   7   5  10        6.24      -28.55     28.55 o 
   8   5  10       44.23       50.35     33.36 o 
   9   5  10        3.54        5.83     53.73 o 
  10   5  10      264.87      283.52     45.14 o 
  11   5  10      160.75      198.61     94.51 o 
  12   5  10        0.93      -35.97     44.20 o 
  13   5  10       26.20       37.35     54.87 o 
 -21   6  10      132.58       41.16     79.26 o 
 -20   6  10      383.96      370.54     57.16 o 
 -19   6  10      932.35      951.06     92.60 o 
 -18   6  10      340.41      373.77     45.24 o 
 -17   6  10      177.31      186.28     37.72 o 
 -16   6  10      140.46      138.12     35.53 o 
 -15   6  10       82.31       96.34     31.31 o 
 -14   6  10      167.63      191.15     34.23 o 
 -13   6  10     2406.22     2474.61     76.83 o 
 -12   6  10     2458.13     2663.28    129.95 o 
 -11   6  10     3160.43     3180.22     63.95 o 
 -10   6  10      211.50      213.09     18.02 o 
  -9   6  10        4.35        1.22     13.12 o 
  -8   6  10     1497.68     1572.47     37.41 o 
  -7   6  10     3374.03     3264.46     60.46 o 
  -6   6  10     1912.73     2051.60     48.14 o 
  -5   6  10     1264.05     1368.06     52.46 o 
  -4   6  10      131.03      174.13     21.44 o 
  -3   6  10       30.59       12.32     17.27 o 
  -2   6  10      454.56      570.99     57.54 o 
  -1   6  10     1321.13     1312.91     55.14 o 
   0   6  10     2870.40     2823.14     84.22 o 
   1   6  10     2840.19     2825.53    129.18 o 
   2   6  10     1449.32     1517.15     61.37 o 
   3   6  10       11.73      -24.95     24.95 o 
   4   6  10      193.01      169.06     35.56 o 
   5   6  10     1939.71     1960.31    107.08 o 
   6   6  10     1755.19     1650.43     70.59 o 
   7   6  10     1312.43     1290.20     65.46 o 
   8   6  10      174.62      188.38     41.10 o 
   9   6  10      302.80      259.87     45.14 o 
  10   6  10        4.37       -6.27     35.59 o 
  11   6  10      299.91      265.22     49.20 o 
  12   6  10      747.66      752.24     85.36 o 
  13   6  10      868.34      857.41     92.22 o 
 -20   7  10       12.31      -52.59     63.26 o 
 -19   7  10        6.93       39.22     35.64 o 
 -18   7  10       23.46        3.66     32.28 o 
 -17   7  10      293.89      305.75     43.11 o 
 -16   7  10      106.67      134.15     35.69 o 
 -15   7  10       32.79       27.35     29.12 o 
 -14   7  10       42.41       81.55     29.27 o 
 -13   7  10       24.38       47.87     27.99 o 
 -12   7  10        4.23      -16.28     23.64 o 
 -11   7  10      446.77      471.27     39.89 o 
 -10   7  10      821.12      842.67     32.24 o 
  -9   7  10      604.51      639.14     31.93 o 
  -8   7  10      705.24      726.56     34.54 o 
  -7   7  10       66.50       27.35     14.99 o 
  -6   7  10       71.80       60.24     16.16 o 
  -5   7  10       67.41       54.75     26.29 o 
  -4   7  10      327.08      392.24     35.68 o 
  -3   7  10      652.65      744.08     45.03 o 
  -2   7  10     1895.19     1916.55     64.36 o 
  -1   7  10      110.30      159.29     52.21 o 
   0   7  10       68.30       44.69     27.88 o 
   1   7  10        3.93       -9.87     26.80 o 
   2   7  10      735.44      694.77     60.59 o 
   3   7  10      255.58      248.37     38.22 o 
   4   7  10      455.85      403.35     91.84 o 
   5   7  10      164.75      177.91     37.97 o 
   6   7  10       37.50      -40.19     56.78 o 
   7   7  10       21.20       25.03     34.73 o 
   8   7  10      167.19      104.37     40.02 o 
   9   7  10        5.75       -0.80     35.81 o 
  10   7  10      282.79      230.07     46.50 o 
  11   7  10       85.05      124.99     57.92 o 
  12   7  10       22.45      -47.25     47.25 o 
 -19   8  10      245.65      223.31     79.26 o 
 -18   8  10      441.65      459.74     84.22 o 
 -17   8  10       77.27       72.50     34.79 o 
 -16   8  10       34.69       40.69     32.40 o 
 -15   8  10      448.06      440.26     44.92 o 
 -14   8  10      263.98      264.16     37.76 o 
 -13   8  10      551.50      610.21     47.04 o 
 -12   8  10      607.15      652.06     46.55 o 
 -11   8  10      585.85      633.62     43.95 o 
 -10   8  10      427.85      434.58     26.33 o 
  -9   8  10      184.55      140.31     22.40 o 
  -8   8  10      340.25      375.99     35.47 o 
  -7   8  10     1896.91     1942.14     63.35 o 
  -6   8  10      715.73      709.26     34.84 o 
  -5   8  10      697.35      757.16     36.63 o 
  -4   8  10      234.37      280.34     26.96 o 
  -3   8  10        2.09       15.42     25.45 o 
  -2   8  10      107.41       35.73     27.88 o 
  -1   8  10     1337.17     1352.35     63.26 o 
   0   8  10      602.67      628.70     48.78 o 
   1   8  10     2045.99     1940.79     80.41 o 
   2   8  10      596.75      452.48     44.69 o 
   3   8  10       30.81       22.37     30.96 o 
   4   8  10      210.76      158.55     39.63 o 
   5   8  10      446.13      437.12     47.42 o 
   6   8  10      167.41      250.06     43.32 o 
   7   8  10     1128.36     1174.83     67.85 o 
   8   8  10      312.28      338.80     97.94 o 
   9   8  10       92.29       54.84     39.93 o 
  10   8  10       25.65       -0.76     51.83 o 
 -18   9  10       23.19      -35.06     58.69 o 
 -17   9  10       89.64      101.19     64.40 o 
 -16   9  10       28.13       29.45     32.04 o 
 -15   9  10      140.00      135.12     49.54 o 
 -14   9  10      221.93      237.77     38.46 o 
 -13   9  10       28.25       34.01     28.26 o 
 -12   9  10        3.54       13.79     26.69 o 
 -11   9  10       70.66        3.05     35.06 o 
 -10   9  10      373.34      355.51     30.49 o 
  -9   9  10       40.04       43.88     25.64 o 
  -8   9  10      112.44      108.47     30.02 o 
  -7   9  10       49.04        0.72     70.12 o 
  -6   9  10       49.95       34.53     40.39 o 
  -5   9  10      101.75       94.01     29.34 o 
  -4   9  10      293.40      341.48     37.08 o 
  -3   9  10       53.20       19.45     22.37 o 
  -2   9  10      237.24      269.27     55.38 o 
  -1   9  10       60.29       32.26     21.60 o 
   0   9  10       51.06       20.66     21.00 o 
   1   9  10       89.46       89.66     33.60 o 
   2   9  10       90.49       32.88     33.11 o 
   3   9  10       81.69       45.70     59.45 o 
   4   9  10      228.78      217.59     41.50 o 
   5   9  10      152.15      140.56     39.78 o 
   6   9  10       49.47        8.07     35.76 o 
   7   9  10       16.90      -40.39     40.39 o 
   8   9  10       41.43       39.63     52.59 o 
   9   9  10       84.93       60.21     57.92 o 
 -16  10  10        3.19       14.18     32.43 o 
 -15  10  10        3.59       23.63     51.06 o 
 -14  10  10      121.27       78.50     51.83 o 
 -13  10  10      477.54      465.67     72.40 o 
 -12  10  10      396.86      393.27     64.78 o 
 -11  10  10      277.67      293.43     57.92 o 
 -10  10  10       34.81      -24.72     24.72 o 
  -9  10  10       34.63       -5.65     25.26 o 
  -8  10  10       75.76       27.00     38.49 o 
  -7  10  10      530.91      565.98     45.42 o 
  -6  10  10      390.10      406.88     41.33 o 
  -5  10  10      665.76      682.01     48.59 o 
  -4  10  10       97.88       95.24     32.77 o 
  -3  10  10       49.33        0.62     32.01 o 
  -2  10  10      304.53      268.83     37.31 o 
  -1  10  10      532.70      517.40     46.20 o 
   0  10  10      521.71      591.99     59.07 o 
   1  10  10      373.27      347.80     35.05 o 
   2  10  10      243.40      269.92     32.63 o 
   3  10  10       75.34       59.56     25.85 o 
   4  10  10        1.20      -13.68     22.25 o 
   5  10  10      247.39      250.73     33.86 o 
   6  10  10      413.55      399.00     38.71 o 
   7  10  10      127.34      134.62     60.97 o 
 -13  11  10        7.92      -36.58     36.58 o 
 -12  11  10        0.03      -33.53     39.63 o 
 -11  11  10       93.14      148.62     51.83 o 
 -10  11  10       90.56       67.83     47.25 o 
  -9  11  10       92.34       92.25     32.00 o 
  -8  11  10       67.38      110.22     32.75 o 
  -7  11  10       13.67      -24.30     24.30 o 
  -6  11  10        0.01      -25.48     25.99 o 
  -5  11  10       23.41        5.79     27.99 o 
  -4  11  10      276.72      235.41     38.94 o 
  -3  11  10      244.60      235.41     38.70 o 
  -2  11  10      366.52      419.02     49.16 o 
  -1  11  10        0.47      -24.95     26.88 o 
   0  11  10        1.14      -16.18     26.22 o 
   1  11  10        2.30        4.70     29.18 o 
   2  11  10      192.15      228.30     39.61 o 
   3  11  10       93.59      109.67     33.55 o 
   4  11  10      373.54      398.56     47.42 o 
  -8  12  10       18.40       -1.97     30.21 o 
  -7  12  10       48.86       31.24     32.54 o 
  -6  12  10       91.08       97.62     35.76 o 
  -5  12  10       99.07      181.72     38.76 o 
  -4  12  10       12.46      -11.94     30.16 o 
  -3  12  10       10.51       19.35     31.13 o 
  -2  12  10      196.15      144.31     39.25 o 
  -1  12  10      128.50      114.23     38.40 o 
 -24   1  11      384.27      314.24     49.69 o 
 -23   1  11      346.13      349.41     38.82 o 
 -22   1  11       76.43       22.35     31.13 o 
 -21   1  11       10.84      -11.88     25.50 o 
 -20   1  11      335.26      347.09     34.62 o 
 -19   1  11     1298.01     1347.16     49.33 o 
 -18   1  11     1035.62     1086.14     44.35 o 
 -17   1  11     3051.07     3103.81     64.11 o 
 -16   1  11      952.83      937.02     41.59 o 
 -15   1  11       88.89       51.74     21.64 o 
 -14   1  11     1274.81     1192.25     39.19 o 
 -13   1  11     3892.64     3839.02     63.11 o 
 -12   1  11     3521.42     3424.78     57.77 o 
 -11   1  11     3738.00     3636.62     56.56 o 
 -10   1  11      290.80      284.31     24.49 o 
  -9   1  11      343.25      381.31     20.54 o 
  -8   1  11       45.84       60.39     16.69 o 
  -7   1  11     3735.30     3656.97     59.66 o 
  -6   1  11     9027.79     9049.08    158.83 o 
  -5   1  11    12638.03    12468.43    128.28 o 
  -4   1  11     7890.43     7647.46     92.82 o 
  -3   1  11      289.19      298.17     32.55 o 
  -2   1  11      580.48      603.32     25.67 o 
  -1   1  11     3277.98     3272.97     51.79 o 
   0   1  11     2237.96     2111.91     42.56 o 
   1   1  11     3050.60     2975.91     50.24 o 
   2   1  11     2780.93     2586.89     47.65 o 
   3   1  11     1887.67     1714.52     54.50 o 
   4   1  11      334.75      351.45     28.33 o 
   5   1  11      644.30      625.87     34.56 o 
   6   1  11     3588.45     3759.39     72.34 o 
   7   1  11     3727.38     3830.37     75.17 o 
   8   1  11     3914.86     4013.31     79.46 o 
   9   1  11      392.76      399.22     35.47 o 
  10   1  11      115.37       58.05     28.95 o 
  11   1  11      121.67       91.94     72.02 o 
  12   1  11      748.69      730.17     70.50 o 
  13   1  11     1004.64      901.62     96.03 o 
  14   1  11      814.35      844.46     99.08 o 
 -24   2  11        9.11       15.24     86.88 o 
 -23   2  11        1.57       -4.57     81.55 o 
 -22   2  11        0.52      -15.18     27.13 o 
 -21   2  11        0.09      -37.56     37.56 o 
 -20   2  11       14.13       58.21     28.11 o 
 -19   2  11        1.40      -40.55     40.55 o 
 -18   2  11      217.27      221.42     31.14 o 
 -17   2  11        0.70       -8.27     22.62 o 
 -16   2  11       34.82       30.97     22.74 o 
 -15   2  11      739.65      749.96     43.47 o 
 -14   2  11       59.60       65.06     22.32 o 
 -13   2  11      452.24      476.80     31.72 o 
 -12   2  11       74.23       45.46     20.46 o 
 -11   2  11       63.14       26.17     19.27 o 
 -10   2  11        9.50       18.95     17.46 o 
  -9   2  11      191.56      190.75     18.07 o 
  -8   2  11      321.19      343.81     21.45 o 
  -7   2  11      197.84      241.79     21.81 o 
  -6   2  11       31.05       38.31     17.38 o 
  -5   2  11        0.69      -11.93     29.40 o 
  -4   2  11      442.17      484.82     27.37 o 
  -3   2  11      315.80      338.70     28.82 o 
  -2   2  11       40.41       21.03     17.49 o 
  -1   2  11       18.62       17.21     16.94 o 
   0   2  11      158.88      136.50     32.86 o 
   1   2  11        0.42      -15.40     15.40 o 
   2   2  11      133.23      110.39     23.86 o 
   3   2  11      495.15      515.05     30.23 o 
   4   2  11      157.51      130.84     23.07 o 
   5   2  11      829.84      781.90     37.58 o 
   6   2  11      280.01      243.44     28.67 o 
   7   2  11      190.63      155.00     48.80 o 
   8   2  11       50.06       37.48     31.90 o 
   9   2  11       12.22       48.54     51.83 o 
  10   2  11       92.67       68.25     35.13 o 
  11   2  11       23.76       -5.98     33.51 o 
  12   2  11        0.07      -22.70     35.71 o 
  13   2  11        2.99      -42.81     43.44 o 
  14   2  11        0.21       67.07     55.64 o 
 -23   3  11      310.09      200.44     94.51 o 
 -22   3  11        0.32        9.26     39.69 o 
 -21   3  11      100.69       54.18     39.48 o 
 -20   3  11      141.58      116.30     29.87 o 
 -19   3  11      602.69      678.44     42.82 o 
 -18   3  11     2021.21     2057.20     61.21 o 
 -17   3  11     1101.12     1081.64     47.15 o 
 -16   3  11      827.71      827.27     41.68 o 
 -15   3  11       16.11       -3.44     21.65 o 
 -14   3  11      331.85      314.73     28.96 o 
 -13   3  11     3691.22     3701.96    123.72 o 
 -12   3  11     1396.29     1465.32     45.08 o 
 -11   3  11     2831.32     2748.21     57.69 o 
 -10   3  11     2254.94     2273.19     51.27 o 
  -9   3  11       17.74       25.27     20.35 o 
  -8   3  11      463.35      511.12     23.89 o 
  -7   3  11     3027.07     3034.44     47.59 o 
  -6   3  11     2770.91     2795.00     54.40 o 
  -5   3  11     6887.69     6952.44     88.95 o 
  -4   3  11      953.01      978.89     36.72 o 
  -3   3  11      422.72      431.87     27.00 o 
  -2   3  11       65.08       27.54     17.33 o 
  -1   3  11     2139.15     2159.91     49.43 o 
   0   3  11     2979.51     2988.34     58.14 o 
   1   3  11     2745.28     2749.51     56.81 o 
   2   3  11     3721.37     3579.91     64.70 o 
   3   3  11      352.02      344.29     27.29 o 
   4   3  11      625.21      640.86     33.98 o 
   5   3  11      593.82      529.08     53.73 o 
   6   3  11     1397.94     1349.18     63.05 o 
   7   3  11     1875.17     1719.46     69.79 o 
   8   3  11     1331.46     1395.36     71.26 o 
   9   3  11      847.81      868.86     57.93 o 
  10   3  11       14.86       14.63     34.93 o 
  11   3  11      277.34      238.72     44.25 o 
  12   3  11      594.97      557.55     57.16 o 
  13   3  11      496.87      644.98     60.53 o 
 -23   4  11       18.19       42.68     88.41 o 
 -22   4  11       43.05      -74.69     74.69 o 
 -21   4  11       23.27       47.23     97.94 o 
 -20   4  11       76.30        9.97     37.62 o 
 -19   4  11       35.88        4.73     44.59 o 
 -18   4  11       27.16      -21.48     31.30 o 
 -17   4  11       25.75        7.43     22.90 o 
 -16   4  11      194.48      176.33     27.03 o 
 -15   4  11      218.54      190.57     26.39 o 
 -14   4  11        8.33      -14.44     20.01 o 
 -13   4  11      176.66      154.05     33.26 o 
 -12   4  11      111.24      133.62     24.49 o 
 -11   4  11      384.10      472.09     35.28 o 
 -10   4  11      300.72      287.26     25.80 o 
  -9   4  11      104.20       90.63     17.43 o 
  -8   4  11      588.72      602.69     26.25 o 
  -7   4  11       82.95       52.61     15.31 o 
  -6   4  11      156.21      123.03     20.81 o 
  -5   4  11      268.08      276.19     24.41 o 
  -4   4  11      123.59       72.91     19.68 o 
  -3   4  11        0.53      -15.48     15.48 o 
  -2   4  11        0.46       -2.76     36.89 o 
  -1   4  11      456.68      448.13     27.91 o 
   0   4  11       61.19       43.16     19.75 o 
   1   4  11       44.00       13.10     28.89 o 
   2   4  11        2.76        2.38     18.25 o 
   3   4  11       22.77       30.27     40.77 o 
   4   4  11       95.08       76.67     30.45 o 
   5   4  11      185.40      141.59     33.90 o 
   6   4  11      648.48      563.00     47.10 o 
   7   4  11        0.88        7.91     31.67 o 
   8   4  11       36.84       71.82     34.51 o 
   9   4  11       11.87      -31.31     31.31 o 
  10   4  11        4.76      -19.89     34.73 o 
  11   4  11        3.44      -50.09     63.26 o 
  12   4  11       41.57       21.28     39.73 o 
  13   4  11       60.36      108.22     58.69 o 
 -22   5  11      101.52       14.48     84.60 o 
 -21   5  11       26.94      -32.01     70.12 o 
 -20   5  11      700.96      734.36     60.61 o 
 -19   5  11      981.54      962.51     63.90 o 
 -18   5  11      441.33      377.65     47.37 o 
 -17   5  11      828.68      776.70     60.97 o 
 -16   5  11      244.99      241.24     38.08 o 
 -15   5  11        0.52      -25.64     25.64 o 
 -14   5  11       36.99       47.83     22.28 o 
 -13   5  11     1733.77     1722.83     52.90 o 
 -12   5  11     3797.72     3792.95     71.30 o 
 -11   5  11     3871.92     3986.03     71.80 o 
 -10   5  11      626.07      635.82     28.33 o 
  -9   5  11       18.00      -14.32     19.03 o 
  -8   5  11       20.03       -1.10     14.97 o 
  -7   5  11     1739.42     1784.79     46.70 o 
  -6   5  11     3094.40     3109.58     62.88 o 
  -5   5  11     3810.35     4083.00     68.24 o 
  -4   5  11     3617.54     3636.62     63.73 o 
  -3   5  11      205.17      234.27     23.64 o 
  -2   5  11      417.03      389.11     26.88 o 
  -1   5  11     1366.06     1358.48     42.41 o 
   0   5  11     2037.67     1933.70     65.94 o 
   1   5  11     5139.27     4883.58    102.33 o 
   2   5  11     4551.94     4315.85     98.04 o 
   3   5  11     1480.93     1412.01    107.08 o 
   4   5  11       60.62      117.45     32.28 o 
   5   5  11     1158.06     1105.06     59.28 o 
   6   5  11      844.74      829.57    110.13 o 
   7   5  11     1167.49     1182.67    113.94 o 
   8   5  11     1242.76     1337.13     68.44 o 
   9   5  11      199.53      220.16     43.80 o 
  10   5  11      204.47      262.97     46.20 o 
  11   5  11       21.84      -47.63     47.63 o 
  12   5  11      381.39      406.22     74.69 o 
 -21   6  11       73.76      -16.77     72.40 o 
 -20   6  11       32.93       52.79     39.19 o 
 -19   6  11       99.68       50.36     38.21 o 
 -18   6  11        0.01      -25.57     30.93 o 
 -17   6  11      250.50      210.05     40.96 o 
 -16   6  11       26.35       12.64     30.14 o 
 -15   6  11      245.71      271.26     38.52 o 
 -14   6  11       70.16       -2.93     27.12 o 
 -13   6  11        4.48      -16.01     26.68 o 
 -12   6  11       12.29       27.31     24.28 o 
 -11   6  11       19.01       -6.03     19.46 o 
 -10   6  11      657.97      701.91     26.61 o 
  -9   6  11     1258.96     1311.38     33.20 o 
  -8   6  11     1365.98     1295.38     42.27 o 
  -7   6  11        1.83      -21.33     21.33 o 
  -6   6  11      164.87      169.40     21.87 o 
  -5   6  11       31.71       21.97     17.99 o 
  -4   6  11       10.67        6.77     17.34 o 
  -3   6  11       46.47       51.59     19.45 o 
  -2   6  11      894.47      991.95     51.11 o 
  -1   6  11       99.87       26.22     26.14 o 
   0   6  11       71.48       51.36     30.87 o 
   1   6  11       10.82       27.60     28.43 o 
   2   6  11       70.12      -10.93     28.55 o 
   3   6  11      326.90      335.09     41.20 o 
   4   6  11      580.87      572.51     48.21 o 
   5   6  11       92.59       36.20     32.87 o 
   6   6  11      196.36      249.49     64.40 o 
   7   6  11        7.61      -31.54     51.44 o 
   8   6  11      117.87       68.62     37.51 o 
   9   6  11      347.85      360.18     56.78 o 
  10   6  11      157.32      139.12     44.92 o 
  11   6  11      142.16      152.43     60.21 o 
 -20   7  11       59.33        9.15     70.12 o 
 -19   7  11      358.45      415.87     51.14 o 
 -18   7  11      334.87      358.02     48.99 o 
 -17   7  11      379.84      510.04     52.16 o 
 -16   7  11      131.55      100.02     75.07 o 
 -15   7  11       67.11       44.32     31.58 o 
 -14   7  11      194.09      196.14     87.27 o 
 -13   7  11      457.46      432.02     76.21 o 
 -12   7  11     1105.38     1067.13     55.31 o 
 -11   7  11     1005.41     1184.43     80.03 o 
 -10   7  11      607.91      641.77     33.23 o 
  -9   7  11      306.61      298.93     21.07 o 
  -8   7  11      552.96      592.77     27.24 o 
  -7   7  11     1184.28     1215.92     35.71 o 
  -6   7  11     1400.35     1393.02     56.30 o 
  -5   7  11      844.34      982.81     51.30 o 
  -4   7  11      443.00      564.84    112.42 o 
  -3   7  11       54.66       24.12     26.55 o 
  -2   7  11      402.96      421.14     64.02 o 
  -1   7  11      574.29      615.43     45.57 o 
   0   7  11     1282.91     1285.64     84.98 o 
   1   7  11     1343.97     1440.50     64.43 o 
   2   7  11      771.40      741.27     51.70 o 
   3   7  11       76.58      104.57     33.65 o 
   4   7  11        8.58      -43.82     43.82 o 
   5   7  11      260.35      265.79     42.53 o 
   6   7  11     1061.41     1041.19     62.99 o 
   7   7  11      650.26      693.21     96.03 o 
   8   7  11      516.35      514.80     54.68 o 
   9   7  11      254.11      224.22     73.93 o 
  10   7  11       84.03      144.81     59.45 o 
 -19   8  11        0.09      -17.53     72.40 o 
 -18   8  11       19.61        9.31     36.12 o 
 -17   8  11      185.99      224.16     76.98 o 
 -16   8  11      269.64      308.61     47.63 o 
 -15   8  11      104.65      171.35     65.54 o 
 -14   8  11      270.63      283.35     40.03 o 
 -13   8  11       88.55       57.82     30.16 o 
 -12   8  11        8.80      -13.76     29.34 o 
 -11   8  11        8.50       19.99     25.02 o 
 -10   8  11      439.77      465.86     27.72 o 
  -9   8  11      192.16      201.99     31.31 o 
  -8   8  11       91.72      116.20     28.16 o 
  -7   8  11      258.34      271.43     34.18 o 
  -6   8  11        0.09      -17.11     17.84 o 
  -5   8  11        0.02      -17.52     17.52 o 
  -4   8  11        4.70      -14.49     25.82 o 
  -3   8  11      301.78      333.23     38.94 o 
  -2   8  11      472.14      435.30     65.93 o 
  -1   8  11      611.03      631.95     48.47 o 
   0   8  11      122.43       81.69     33.52 o 
   1   8  11      127.26       68.74     56.40 o 
   2   8  11       81.69       78.39     39.25 o 
   3   8  11      193.95      147.21     37.97 o 
   4   8  11      123.30       80.76     43.06 o 
   5   8  11      226.16      154.06     40.42 o 
   6   8  11      179.39      187.89     43.72 o 
   7   8  11      129.32      153.21     43.36 o 
   8   8  11       62.60       24.39     53.35 o 
   9   8  11        0.66      -19.82     51.06 o 
 -17   9  11      122.46      118.62     39.55 o 
 -16   9  11       22.67       -0.42     32.03 o 
 -15   9  11       38.81       41.07     33.33 o 
 -14   9  11      239.32      300.10     41.75 o 
 -13   9  11      436.22      489.56     45.40 o 
 -12   9  11      317.85      228.64     54.11 o 
 -11   9  11      275.54      311.72     57.16 o 
 -10   9  11      572.03      601.98     36.89 o 
  -9   9  11       38.49       30.31     51.44 o 
  -8   9  11       58.70       33.12     25.77 o 
  -7   9  11      434.40      496.21     42.21 o 
  -6   9  11      952.58     1039.91     67.07 o 
  -5   9  11      660.32      645.54     46.88 o 
  -4   9  11      498.82      569.18     45.96 o 
  -3   9  11      163.76      153.82     26.39 o 
  -2   9  11        7.42      -12.06     20.57 o 
  -1   9  11      134.77       63.41     40.01 o 
   0   9  11      998.49      970.19     59.55 o 
   1   9  11     1003.86     1004.17     61.12 o 
   2   9  11      556.17      550.41     50.93 o 
   3   9  11       73.44       65.95     36.63 o 
   4   9  11        0.00      -33.65     33.65 o 
   5   9  11      191.01      145.33     41.74 o 
   6   9  11      114.90      128.46     43.02 o 
   7   9  11      534.76      384.12     73.93 o 
 -15  10  11      291.43      221.02     67.07 o 
 -14  10  11       36.60       84.60     53.35 o 
 -13  10  11      255.14      256.08     60.97 o 
 -12  10  11        0.94       35.82     47.25 o 
 -11  10  11        3.75        7.62     37.35 o 
  -9  10  11      247.59      252.56     36.42 o 
  -8  10  11       40.74       10.49     74.69 o 
  -7  10  11       29.47      -10.15     26.89 o 
  -6  10  11        0.34      -20.84     39.25 o 
  -5  10  11        7.95      -25.44     35.06 o 
  -4  10  11       46.43       68.82     31.31 o 
  -3  10  11      178.19      165.66     34.61 o 
  -2  10  11      163.28      174.53     36.77 o 
  -1  10  11       92.81      103.05     33.14 o 
   0  10  11        0.30      -18.69     22.86 o 
   1  10  11        0.01      -10.88     23.26 o 
   2  10  11       98.12       74.23     26.43 o 
   3  10  11       21.10      -17.36     23.76 o 
   4  10  11      151.11      138.03     31.49 o 
   5  10  11      171.55      175.89     38.41 o 
 -12  11  11      282.52      294.19     64.78 o 
 -11  11  11      215.12      153.19     52.59 o 
  -9  11  11       29.94        3.67     29.65 o 
  -8  11  11       11.40      -27.27     27.27 o 
  -7  11  11      213.94      265.06     97.17 o 
  -6  11  11      146.21      111.84     72.78 o 
  -5  11  11      335.00      282.02     52.59 o 
  -4  11  11       63.15       45.10     41.16 o 
  -3  11  11        5.44      -11.58     28.87 o 
  -2  11  11        8.19      -19.68     57.54 o 
  -1  11  11      282.67      234.01     40.44 o 
   0  11  11      129.20      126.61     35.38 o 
   1  11  11      182.47      220.73     41.12 o 
   2  11  11      247.07      254.30     43.50 o 
 -24   0  12      499.49      386.41    109.75 o 
 -23   0  12      552.80      481.57    138.33 o 
 -22   0  12      507.59      499.85     57.65 o 
 -21   0  12        1.96        8.27     86.12 o 
 -20   0  12      301.22      243.91     65.54 o 
 -19   0  12       87.76        8.74     64.40 o 
 -18   0  12     2906.27     2841.50    115.47 o 
 -17   0  12     1155.53     1239.42     64.79 o 
 -16   0  12     1453.04     1589.40    108.61 o 
 -15   0  12      286.45      310.18     40.31 o 
 -14   0  12      799.88      836.56     50.73 o 
 -13   0  12     1068.46     1070.05     70.12 o 
 -12   0  12     3909.76     3784.82    118.89 o 
 -11   0  12     1649.56     1606.60     77.74 o 
 -10   0  12     3776.14     3663.64    113.56 o 
  -9   0  12     1386.67     1284.98     72.40 o 
  -8   0  12      105.18       75.12     21.38 o 
  -7   0  12        1.89       31.01     20.62 o 
  -6   0  12     2810.38     2768.19     66.77 o 
  -5   0  12    10656.06    10706.57    144.38 o 
  -4   0  12     9745.30     9534.73    205.78 o 
  -3   0  12     1366.99     1296.37     69.36 o 
  -2   0  12      121.74      251.53     30.70 o 
  -1   0  12     1125.50     1150.82     50.37 o 
   0   0  12     4584.21     4543.26    108.22 o 
   1   0  12     5117.35     4809.24     94.93 o 
   2   0  12     7743.34     7311.68    121.91 o 
   3   0  12     3614.64     3403.25     81.78 o 
   4   0  12     1324.85     1261.07     55.19 o 
   5   0  12        1.31      -23.23     25.91 o 
   6   0  12     1481.62     1440.21     61.62 o 
   7   0  12     1142.78     1235.04     74.69 o 
   8   0  12     3824.13     3827.60     98.07 o 
   9   0  12      231.69      306.38     62.50 o 
  10   0  12      447.70      397.08     71.64 o 
  11   0  12       28.84      -49.54     49.54 o 
 -23   1  12        0.07      -61.49     61.49 o 
 -22   1  12        0.37      -21.55     26.77 o 
 -21   1  12       22.13       -0.92     25.89 o 
 -20   1  12       44.55       20.07     40.52 o 
 -19   1  12        1.40      -17.51     24.32 o 
 -18   1  12      265.44      217.56     36.52 o 
 -17   1  12        0.01      -18.35     23.03 o 
 -16   1  12       10.68       -4.44     21.68 o 
 -15   1  12      238.63      233.47     34.84 o 
 -14   1  12      179.04      188.02     33.65 o 
 -13   1  12        0.03       61.48     53.65 o 
 -12   1  12      126.05       93.86     67.83 o 
 -11   1  12      902.91      859.88     52.59 o 
 -10   1  12        5.66       -6.88     20.46 o 
  -9   1  12       88.10       98.41     19.78 o 
  -8   1  12       20.46       23.32     16.99 o 
  -7   1  12       59.34       56.75     18.44 o 
  -6   1  12       25.75       -5.08     17.01 o 
  -5   1  12      397.08      466.82     27.86 o 
  -4   1  12        0.42      -17.00     17.00 o 
  -3   1  12        7.68      -16.47     17.56 o 
  -2   1  12       40.52       22.94     22.29 o 
  -1   1  12       68.72       74.58     20.29 o 
   0   1  12        4.17        2.51     15.69 o 
   1   1  12      540.33      523.83     30.35 o 
   2   1  12       82.00       73.04     20.60 o 
   3   1  12       77.30       62.23     22.75 o 
   4   1  12      268.77      279.67     33.24 o 
   5   1  12       16.18        0.44     21.81 o 
   6   1  12       83.89       78.67     25.29 o 
   7   1  12        0.31      -20.82     22.72 o 
   8   1  12       21.05       -5.49     25.10 o 
   9   1  12        9.50      -30.80     30.80 o 
  10   1  12        0.40      -15.58     34.06 o 
  11   1  12        4.47      -24.22     35.47 o 
  12   1  12        0.01      -57.92     57.92 o 
  13   1  12        1.64      -58.69     58.69 o 
 -23   2  12      279.49      312.77     52.70 o 
 -22   2  12      233.18      301.60     40.19 o 
 -21   2  12      124.78      137.20     32.79 o 
 -20   2  12       74.09       73.92     29.71 o 
 -19   2  12      486.93      567.81     55.33 o 
 -18   2  12     1146.03     1261.97     56.44 o 
 -17   2  12     2081.84     2152.57     61.52 o 
 -16   2  12     1922.53     1902.90     56.65 o 
 -15   2  12      670.63      678.88     38.19 o 
 -14   2  12      485.47      546.41     34.38 o 
 -13   2  12     1624.33     1646.85     51.59 o 
 -12   2  12     2835.49     3024.27     75.43 o 
 -11   2  12     2172.47     2215.94     64.67 o 
 -10   2  12     2824.95     2740.95     70.33 o 
  -9   2  12      860.07      867.27     35.60 o 
  -8   2  12      206.57      210.67     22.71 o 
  -7   2  12     1215.55     1377.44    115.03 o 
  -6   2  12     6451.84     6254.06     85.03 o 
  -5   2  12      254.61      281.28     25.22 o 
  -4   2  12     5597.25     5537.80     94.14 o 
  -3   2  12     2413.97     2398.09     52.83 o 
  -2   2  12       36.65       31.33     29.30 o 
  -1   2  12      277.73      292.29     25.83 o 
   0   2  12     3035.79     2918.93    102.06 o 
   1   2  12     2280.72     2177.37     52.66 o 
   2   2  12     1739.76     1645.18     47.06 o 
   3   2  12     2250.39     2035.56     52.48 o 
   4   2  12      999.58      958.51     41.31 o 
   5   2  12      188.62      179.17     33.79 o 
   6   2  12      615.60      654.62     38.97 o 
   7   2  12     2609.97     2757.95     84.61 o 
   8   2  12      980.44     1132.17     62.49 o 
   9   2  12      943.61     1024.77     61.91 o 
  10   2  12      334.44      321.18     56.78 o 
  11   2  12       83.37      101.16     40.98 o 
  12   2  12      141.45      108.39     55.26 o 
  13   2  12      446.19      451.95     75.45 o 
 -23   3  12        0.51      -41.92     88.41 o 
 -22   3  12       21.66      -55.64     73.17 o 
 -21   3  12        7.88        0.06     38.09 o 
 -20   3  12      140.34       86.47     35.67 o 
 -19   3  12       42.18       30.75     26.45 o 
 -18   3  12       95.28       76.18     27.83 o 
 -17   3  12      179.52      184.68     28.78 o 
 -16   3  12      470.59      482.14     45.70 o 
 -15   3  12       54.63       18.77     22.65 o 
 -14   3  12        4.62      -20.35     20.35 o 
 -13   3  12        2.18      -19.45     19.45 o 
 -12   3  12        4.99        0.29     19.45 o 
 -11   3  12       23.30      -20.74     20.74 o 
 -10   3  12        3.88      -12.37     21.70 o 
  -9   3  12       48.84       48.51     18.72 o 
  -8   3  12      524.14      515.41     37.77 o 
  -7   3  12      148.38      126.75     21.32 o 
  -6   3  12      220.09      207.39     23.50 o 
  -5   3  12       21.50       -6.57     18.14 o 
  -4   3  12        0.31      -12.55     19.13 o 
  -3   3  12      468.31      544.88     27.49 o 
  -2   3  12       11.31       -3.20     17.76 o 
  -1   3  12       25.61      -12.52     17.76 o 
   0   3  12        3.81       -5.98     18.18 o 
   1   3  12       65.53       69.73     24.70 o 
   2   3  12        0.01      -18.16     18.16 o 
   3   3  12       86.57       42.90     22.69 o 
   4   3  12      459.45      526.57     39.39 o 
   5   3  12      744.32      697.20     49.85 o 
   6   3  12       48.38       22.32     31.67 o 
   7   3  12       35.55       14.48     31.80 o 
   8   3  12        0.60      -30.62     31.20 o 
   9   3  12       11.14      -32.21     32.21 o 
  10   3  12       10.04        0.90     35.26 o 
  11   3  12        0.44      -32.47     70.88 o 
  12   3  12        6.44       16.01     50.30 o 
 -22   4  12      136.91       27.44     87.65 o 
 -21   4  12       19.59       42.01     55.26 o 
 -20   4  12       55.00       66.63     39.19 o 
 -19   4  12      345.73      315.97     46.12 o 
 -18   4  12     1287.27     1341.15     65.33 o 
 -17   4  12      659.88      694.77     40.87 o 
 -16   4  12      871.94      903.86     44.41 o 
 -15   4  12        0.69      -20.36     20.72 o 
 -14   4  12       30.57        6.32     21.97 o 
 -13   4  12      542.22      626.04     35.74 o 
 -12   4  12     2917.91     2971.47     63.44 o 
 -11   4  12     3338.69     3312.72     65.97 o 
 -10   4  12     1590.64     1598.02     56.58 o 
  -9   4  12      759.38      785.53     35.34 o 
  -8   4  12       11.53        6.87     17.90 o 
  -7   4  12      351.55      362.66     27.10 o 
  -6   4  12      749.80      838.04     36.94 o 
  -5   4  12     7676.49     7669.75     98.69 o 
  -4   4  12     2064.78     2236.63     50.16 o 
  -3   4  12     1350.91     1313.94     41.84 o 
  -2   4  12       35.55       29.09     19.00 o 
  -1   4  12      587.05      608.55     32.18 o 
   0   4  12     1657.74     1666.59     47.55 o 
   1   4  12     4875.16     4676.05     76.48 o 
   2   4  12     4536.25     4305.56     98.60 o 
   3   4  12     1348.62     1227.72     69.74 o 
   4   4  12      119.26      144.50     34.49 o 
   5   4  12        2.56      -25.66     32.39 o 
   6   4  12      426.96      390.02     44.03 o 
   7   4  12     1069.64     1089.47     63.32 o 
   8   4  12     1459.28     1571.95     86.12 o 
   9   4  12      849.12      910.12     62.40 o 
  10   4  12       83.08       97.89     41.23 o 
  11   4  12       32.13        3.05     51.06 o 
  12   4  12      156.44      265.99     66.31 o 
 -22   5  12       10.56      -74.69     74.69 o 
 -21   5  12      102.82       69.36     76.21 o 
 -20   5  12      119.11      110.02     40.32 o 
 -19   5  12       65.79      -17.47     33.70 o 
 -18   5  12       60.24       85.26     49.16 o 
 -17   5  12        2.43       29.51     32.43 o 
 -16   5  12       46.50       61.64     32.41 o 
 -15   5  12       40.80        8.19     22.83 o 
 -14   5  12       17.65      -20.18     20.18 o 
 -13   5  12      201.55      212.29     27.09 o 
 -12   5  12       30.30        9.08     20.74 o 
 -11   5  12       51.08       37.03     38.70 o 
 -10   5  12       90.79       76.23     22.15 o 
  -9   5  12      570.52      634.35     33.42 o 
  -8   5  12      111.94      103.75     22.32 o 
  -7   5  12     1514.59     1396.92     47.45 o 
  -6   5  12        0.86      -17.35     17.35 o 
  -5   5  12      845.06      851.44     36.74 o 
  -4   5  12      532.25      552.05     31.24 o 
  -3   5  12       78.55       75.37     40.58 o 
  -2   5  12        0.50       11.98     18.45 o 
  -1   5  12        3.33      -18.27     18.27 o 
   0   5  12      154.77      185.63     33.84 o 
   1   5  12      201.99      206.38     44.59 o 
   2   5  12        0.78      -21.69     27.12 o 
   3   5  12      100.54       77.46     32.32 o 
   4   5  12      194.53      145.48     36.20 o 
   5   5  12      191.45      165.62     95.27 o 
   6   5  12       19.39        1.79     32.04 o 
   7   5  12        4.97      -31.67     31.67 o 
   8   5  12      107.38      129.82     48.78 o 
   9   5  12        8.85       43.84     54.87 o 
  10   5  12       31.88       59.45     55.64 o 
  11   5  12       39.18      127.28     58.69 o 
 -21   6  12       20.31        2.29     74.69 o 
 -20   6  12       52.27      131.85     78.50 o 
 -19   6  12      400.55      400.58     51.46 o 
 -18   6  12      425.85      456.65     54.49 o 
 -17   6  12      822.29      783.09     57.80 o 
 -16   6  12      490.86      548.54     49.08 o 
 -15   6  12      403.12      373.91     42.96 o 
 -14   6  12      111.40       70.44     31.13 o 
 -13   6  12      524.59      583.28     75.83 o 
 -12   6  12     1685.26     1918.53     54.33 o 
 -11   6  12     1908.08     1899.61    104.47 o 
 -10   6  12     1704.48     1790.76     43.10 o 
  -9   6  12      185.89      212.50     22.66 o 
  -8   6  12       28.50       21.15     20.40 o 
  -7   6  12       73.72      101.42     25.19 o 
  -6   6  12     1399.11     1524.99     45.61 o 
  -5   6  12     2085.93     2112.08     52.21 o 
  -4   6  12     2096.81     2140.10     52.57 o 
  -3   6  12      411.55      430.71     40.09 o 
  -2   6  12      157.88      174.99     32.44 o 
  -1   6  12       59.07       61.37     31.25 o 
   0   6  12      688.11      696.86     60.21 o 
   1   6  12     1301.21     1259.62     65.54 o 
   2   6  12     1562.83     1625.84     67.62 o 
   3   6  12     1136.56     1243.56     69.36 o 
   4   6  12       99.71      101.21     35.22 o 
   5   6  12       49.61       53.22     34.22 o 
   6   6  12      391.29      436.68     48.42 o 
   7   6  12     1057.86     1064.20     65.75 o 
   8   6  12      639.65      578.98     57.00 o 
   9   6  12      836.50      876.47     89.93 o 
 -20   7  12       68.26       25.91     72.40 o 
 -19   7  12       77.37       33.53     64.78 o 
 -18   7  12        7.69       25.85     36.75 o 
 -17   7  12      110.86      105.98     38.80 o 
 -16   7  12       39.59       71.51     35.31 o 
 -15   7  12      151.80      151.26     36.62 o 
 -14   7  12      140.99      219.09     76.21 o 
 -13   7  12       38.21       34.47     28.86 o 
 -12   7  12       52.29       31.77     27.23 o 
 -11   7  12       15.00       15.29     25.39 o 
 -10   7  12      262.12      283.43     26.44 o 
  -9   7  12        7.32       -3.90     12.79 o 
  -8   7  12      308.68      288.13     26.98 o 
  -7   7  12      780.00      847.47     38.39 o 
  -6   7  12      280.93      314.01     36.26 o 
  -5   7  12        5.73      -41.80     44.59 o 
  -4   7  12       82.27       86.23     29.62 o 
  -3   7  12       47.08       34.98     28.80 o 
  -2   7  12      292.96      331.68     39.82 o 
  -1   7  12      942.94     1005.96     56.62 o 
   0   7  12      145.29      140.37     35.59 o 
   1   7  12      288.64      270.01     40.62 o 
   2   7  12       25.42        3.88     90.70 o 
   3   7  12      333.57      378.26     45.52 o 
   4   7  12      234.37      210.38     40.95 o 
   5   7  12      103.32       96.93     49.16 o 
   6   7  12       70.36       90.84     38.51 o 
   7   7  12       37.48       15.74     42.68 o 
   8   7  12       58.04       33.53     53.35 o 
   9   7  12       18.37      -19.05     51.83 o 
 -18   8  12      173.16      173.01     76.98 o 
 -17   8  12      284.80      278.91     47.00 o 
 -16   8  12      243.64      229.57     43.03 o 
 -15   8  12        9.92       15.69     52.97 o 
 -14   8  12       34.07        8.31     29.19 o 
 -13   8  12       82.29       44.85     38.87 o 
 -12   8  12      431.26      502.16     90.31 o 
 -11   8  12      519.58      615.09     44.71 o 
 -10   8  12      435.92      407.75     57.92 o 
  -9   8  12      301.87      324.26     36.44 o 
  -8   8  12       51.03       -7.84     24.23 o 
  -7   8  12      680.79      687.29     46.85 o 
  -6   8  12     1157.23     1232.36     45.94 o 
  -5   8  12      767.57      868.07     52.20 o 
  -4   8  12      524.96      616.35     46.97 o 
  -3   8  12      876.49      867.43     53.60 o 
  -2   8  12       36.99       14.35     30.36 o 
  -1   8  12      123.89      115.41     44.20 o 
   0   8  12      419.15      454.14     94.51 o 
   1   8  12      570.06      600.46     51.41 o 
   2   8  12      549.40      619.54    116.23 o 
   3   8  12      171.55      181.73     40.62 o 
   4   8  12       33.60       17.06     41.16 o 
   5   8  12        2.14       30.68     36.91 o 
   6   8  12      572.65      571.84     56.85 o 
   7   8  12      139.80       96.79     57.92 o 
   8   8  12      615.35      671.45     86.12 o 
 -16   9  12      118.71      112.80     38.09 o 
 -15   9  12       90.61      133.10     66.69 o 
 -14   9  12      241.13      222.70     39.00 o 
 -13   9  12      246.60      237.79     57.92 o 
 -12   9  12       14.74       -6.10     41.16 o 
 -11   9  12        1.79       37.35     38.87 o 
 -10   9  12       86.57      103.65     43.44 o 
  -9   9  12       63.04       73.18     45.35 o 
  -8   9  12      178.22      208.39     60.21 o 
  -7   9  12        0.54      -10.58     24.00 o 
  -6   9  12       42.79       22.99     27.35 o 
  -5   9  12       38.97       -4.06     26.33 o 
  -4   9  12        0.17       16.18     21.97 o 
  -3   9  12      306.12      327.45     33.34 o 
  -2   9  12      151.38      147.53     38.16 o 
  -1   9  12      196.14      202.44     43.82 o 
   0   9  12       42.64       39.22     35.06 o 
   1   9  12        3.41      -15.34     33.14 o 
   2   9  12       36.39       25.32     48.02 o 
   3   9  12        8.80       12.40     35.84 o 
   4   9  12       86.52      151.84     42.84 o 
   5   9  12      187.57      171.48     62.50 o 
   6   9  12      138.77       64.02     57.92 o 
 -14  10  12        3.95       -9.15     50.30 o 
 -13  10  12      130.89      102.89     51.06 o 
 -12  10  12      223.70      214.93     57.92 o 
 -11  10  12      355.32      256.08     58.69 o 
 -10  10  12      268.96      256.84     55.64 o 
  -9  10  12       93.87      107.76     32.53 o 
  -8  10  12        0.38       15.67     27.63 o 
  -7  10  12       50.49       60.81     29.74 o 
  -6  10  12      369.42      361.31     42.75 o 
  -5  10  12      700.83      764.26     54.30 o 
  -4  10  12      439.83      386.69     43.76 o 
  -3  10  12      129.40      167.60     74.69 o 
  -2  10  12        6.71       21.52     34.30 o 
  -1  10  12        0.22        1.99     40.01 o 
   0  10  12      113.70       78.59     28.97 o 
   1  10  12      214.53      211.87     33.98 o 
   2  10  12      345.25      338.92     37.62 o 
   3  10  12      136.26      138.92     51.25 o 
 -10  11  12       12.89       48.78     39.63 o 
  -9  11  12       49.50        1.03     50.30 o 
  -8  11  12      102.68      119.06     48.40 o 
  -7  11  12      191.69      151.53     39.25 o 
  -6  11  12       32.76       31.35     31.31 o 
  -5  11  12       17.66       66.89     33.49 o 
  -4  11  12       26.63      -16.53     32.01 o 
  -3  11  12       98.20      116.48     35.63 o 
  -2  11  12      186.40      146.34     39.82 o 
  -1  11  12      135.27      126.90     62.88 o 
 -23   1  13      675.02      732.83     66.96 o 
 -22   1  13      718.87      750.48     46.10 o 
 -21   1  13       86.64       99.11     30.23 o 
 -20   1  13       39.00       -1.53     30.72 o 
 -19   1  13      461.82      440.80     46.05 o 
 -18   1  13      521.07      520.55     45.27 o 
 -17   1  13     1144.64     1055.41     56.32 o 
 -16   1  13     1337.21     1393.46     60.63 o 
 -15   1  13      849.36      889.17     55.64 o 
 -14   1  13      196.65      179.15     30.96 o 
 -13   1  13      127.50       94.19     28.29 o 
 -12   1  13     1845.91     1728.77     63.26 o 
 -11   1  13     2828.64     2824.84     74.36 o 
 -10   1  13     3849.61     3789.61     84.59 o 
  -9   1  13     1819.09     1821.36     46.81 o 
  -8   1  13      952.31      954.34     37.24 o 
  -7   1  13      168.48      194.23     23.39 o 
  -6   1  13     1291.95     1346.99     42.53 o 
  -5   1  13     5641.31     5637.71    118.05 o 
  -4   1  13     4881.77     4733.87     76.09 o 
  -3   1  13     2531.57     2491.68     56.15 o 
  -2   1  13      564.66      612.10     35.41 o 
  -1   1  13      167.24      201.48     25.15 o 
   0   1  13     1021.00      948.90     38.86 o 
   1   1  13     1660.34     1688.72     48.42 o 
   2   1  13     4161.94     3842.86     77.22 o 
   3   1  13     3506.67     3321.42     68.37 o 
   4   1  13      749.63      732.49     39.14 o 
   5   1  13      129.99       31.84     31.76 o 
   6   1  13      201.04      192.01     35.56 o 
   7   1  13      403.64      385.11     35.79 o 
   8   1  13     1270.94     1340.30     55.15 o 
   9   1  13     1375.80     1397.68     72.16 o 
  10   1  13      753.83      768.61     60.29 o 
  11   1  13      195.11       76.21     67.83 o 
 -23   2  13        1.12       -0.88     41.28 o 
 -22   2  13        1.55      -44.20     63.64 o 
 -21   2  13        2.00      -10.01     28.85 o 
 -20   2  13        7.81        4.33     60.66 o 
 -19   2  13       32.00       -1.69     43.69 o 
 -18   2  13        5.34      -14.21     29.04 o 
 -17   2  13        2.75       15.26     25.79 o 
 -16   2  13      212.83      195.35     34.44 o 
 -15   2  13        1.83       12.92     25.80 o 
 -14   2  13       25.84       23.64     26.68 o 
 -13   2  13       24.48        6.58     23.64 o 
 -12   2  13      478.85      443.37     37.99 o 
 -11   2  13      117.41      157.40     40.01 o 
 -10   2  13      642.79      574.80     39.59 o 
  -9   2  13        0.61       -5.45     18.01 o 
  -8   2  13      534.21      543.16     30.60 o 
  -7   2  13       72.36       42.67     20.12 o 
  -6   2  13       15.90       27.02     19.60 o 
  -5   2  13      109.72       44.85     20.47 o 
  -4   2  13       99.24       54.67     21.76 o 
  -3   2  13       79.93       79.59     22.39 o 
  -2   2  13       12.27      -17.72     17.72 o 
  -1   2  13       24.05      -25.46     25.46 o 
   0   2  13      432.22      385.17     24.93 o 
   1   2  13      313.19      303.66     59.00 o 
   2   2  13      205.89      184.28     25.80 o 
   3   2  13       12.76       -8.63     20.65 o 
   4   2  13        0.20      -15.71     34.56 o 
   5   2  13      187.21      152.69     27.91 o 
   6   2  13        9.13       -0.24     24.15 o 
   7   2  13       26.62      -15.53     54.87 o 
   8   2  13      151.02      134.90     39.88 o 
   9   2  13       14.71      -29.64     34.07 o 
  10   2  13        0.26      -24.92     34.79 o 
  11   2  13        5.82      -19.32     39.49 o 
 -22   3  13      352.04      298.00     94.51 o 
 -21   3  13      147.56      118.73     32.60 o 
 -20   3  13        5.95      -29.19     51.25 o 
 -19   3  13      171.27      185.74     32.06 o 
 -18   3  13      861.65      922.86     74.93 o 
 -17   3  13      604.23      658.98     41.42 o 
 -16   3  13     2230.78     2181.74     72.70 o 
 -15   3  13      363.61      365.86     37.99 o 
 -14   3  13       31.94       -3.35     33.15 o 
 -13   3  13      724.08      658.52     43.38 o 
 -12   3  13     2545.45     2534.91     98.32 o 
 -11   3  13     2534.86     2543.88     71.67 o 
 -10   3  13     3443.26     3546.70     91.08 o 
  -9   3  13     3585.64     3709.62    102.87 o 
  -8   3  13      456.14      485.29     35.70 o 
  -7   3  13       85.05       79.71     21.69 o 
  -6   3  13     3031.98     2987.07     60.98 o 
  -5   3  13      295.24      298.78     27.57 o 
  -4   3  13     3284.17     3356.02     65.19 o 
  -3   3  13     1411.55     1422.97     44.87 o 
  -2   3  13      392.48      445.16     30.57 o 
  -1   3  13      157.45      104.39     22.66 o 
   0   3  13      916.49      866.37     39.30 o 
   1   3  13     1905.76     1875.57     55.70 o 
   2   3  13     3397.20     3236.62     66.78 o 
   3   3  13     1413.28     1408.97     48.57 o 
   4   3  13     1006.45      977.09     57.35 o 
   5   3  13       27.69      -27.44     28.02 o 
   6   3  13      126.90      131.60     37.19 o 
   7   3  13      748.78      804.99     56.56 o 
   8   3  13      919.13      939.15    114.70 o 
   9   3  13      803.86      869.51     62.64 o 
  10   3  13      702.74      762.39    144.05 o 
  11   3  13       88.28      134.90     61.73 o 
 -22   4  13        6.27      -28.20     79.26 o 
 -21   4  13       42.63       -8.38     71.64 o 
 -20   4  13      232.64      105.81    109.75 o 
 -19   4  13       10.56       27.78     35.82 o 
 -18   4  13       10.92      -12.99     25.60 o 
 -17   4  13       46.51       41.34     30.40 o 
 -16   4  13      321.60      342.47     33.65 o 
 -15   4  13        9.21        8.00     28.58 o 
 -14   4  13       37.00      -11.18     23.98 o 
 -13   4  13        8.74       -5.05     24.77 o 
 -12   4  13      233.31      287.14     49.16 o 
 -11   4  13      434.54      425.65     37.45 o 
 -10   4  13        2.08       30.39     25.56 o 
  -9   4  13      962.36      918.13     39.52 o 
  -8   4  13      362.66      308.09     27.67 o 
  -7   4  13        1.28      -18.25     18.25 o 
  -6   4  13      770.91      750.26     48.94 o 
  -5   4  13      318.31      301.13     28.01 o 
  -4   4  13       12.49        5.23     18.84 o 
  -3   4  13      200.54      127.34     23.46 o 
  -2   4  13      708.06      761.95     36.68 o 
  -1   4  13        0.36      -19.02     19.02 o 
   0   4  13        8.03       -9.84     20.00 o 
   1   4  13       68.00       42.18     29.91 o 
   2   4  13      218.65      251.30     51.83 o 
   3   4  13       22.41       -1.89     29.34 o 
   4   4  13      235.93      142.67     35.69 o 
   5   4  13       50.83       43.73     65.93 o 
   6   4  13       66.32       66.73     48.02 o 
   7   4  13        1.67      -31.50     31.50 o 
   8   4  13       13.65        9.05     35.91 o 
   9   4  13       19.32      -18.95     38.87 o 
  10   4  13        0.28      -37.35     49.54 o 
 -21   5  13       46.56       39.63     74.69 o 
 -20   5  13       38.70       19.24     36.58 o 
 -19   5  13        1.70       10.49     41.92 o 
 -18   5  13      727.11      747.17     62.50 o 
 -17   5  13      731.18      687.65     55.42 o 
 -16   5  13      711.09      753.25     42.32 o 
 -15   5  13      548.38      575.76     41.60 o 
 -14   5  13       14.00       30.64     34.30 o 
 -13   5  13       52.59       33.96     26.10 o 
 -12   5  13      737.81      709.11     66.69 o 
 -11   5  13     1300.37     1304.37     56.58 o 
 -10   5  13     2345.55     2474.16     81.55 o 
  -9   5  13      317.65      371.92     29.92 o 
  -8   5  13      611.53      609.86     34.16 o 
  -7   5  13        6.76       22.77     20.75 o 
  -6   5  13      842.09      863.79     33.55 o 
  -5   5  13     2085.76     2159.84     54.07 o 
  -4   5  13     4034.74     3967.04     71.62 o 
  -3   5  13      801.63      929.77     40.06 o 
  -2   5  13     1018.10     1027.98     72.07 o 
  -1   5  13       57.34       30.94     28.02 o 
   0   5  13      781.83      757.13     50.08 o 
   1   5  13     1330.95     1282.34     61.32 o 
   2   5  13     1875.83     1857.38     72.16 o 
   3   5  13     1208.43     1142.06    148.62 o 
   4   5  13      695.06      637.08     51.73 o 
   5   5  13      134.14      135.55     38.76 o 
   6   5  13      149.19      111.71     38.85 o 
   7   5  13      402.77      380.89     48.90 o 
   8   5  13     1118.04     1154.17     70.85 o 
   9   5  13      941.71     1089.87     99.08 o 
  10   5  13      405.27      494.63     78.50 o 
 -20   6  13      116.55      169.96     78.50 o 
 -19   6  13      110.42      110.94     46.87 o 
 -18   6  13      186.83      167.74     60.21 o 
 -17   6  13        0.11      -32.39     32.39 o 
 -16   6  13        7.30        9.02     32.00 o 
 -15   6  13       35.32       30.08     30.59 o 
 -14   6  13      239.76      273.92     39.49 o 
 -13   6  13       93.17       93.23     30.05 o 
 -12   6  13       38.46       69.21     28.29 o 
 -11   6  13        0.10       18.29     30.49 o 
 -10   6  13       34.18       41.89     27.02 o 
  -9   6  13       42.38       32.57     21.98 o 
  -8   6  13      836.02      873.58     40.45 o 
  -7   6  13      719.43      775.64     36.94 o 
  -6   6  13      228.18      214.96     25.58 o 
  -5   6  13        0.19      -18.80     18.80 o 
  -4   6  13       18.64       22.37     43.82 o 
  -3   6  13       46.62       11.91     43.44 o 
  -2   6  13        6.54      -26.19     26.19 o 
  -1   6  13      190.25      163.83     46.49 o 
   0   6  13      913.26      779.11     54.49 o 
   1   6  13      161.74      199.21     38.53 o 
   2   6  13        0.03      -28.50     28.50 o 
   3   6  13        1.23      -18.51     30.66 o 
   4   6  13       15.61      -31.53     48.40 o 
   5   6  13      154.45      185.66     47.25 o 
   6   6  13       63.99       32.18     43.82 o 
   7   6  13        9.88      -43.59     44.59 o 
   8   6  13       18.68       38.11     56.40 o 
   9   6  13        6.14      -48.02     48.02 o 
 -19   7  13      203.68      208.07     82.31 o 
 -18   7  13      164.33      187.80     44.67 o 
 -17   7  13      790.37      889.74     62.44 o 
 -16   7  13      615.83      691.19     57.66 o 
 -15   7  13      447.78      444.49     47.42 o 
 -14   7  13      102.72      105.32     33.63 o 
 -13   7  13       72.54      126.44     32.44 o 
 -12   7  13      582.36      571.61     60.21 o 
 -11   7  13      429.14      528.17     57.92 o 
 -10   7  13      754.10      872.11     83.84 o 
  -9   7  13      344.70      408.03     25.98 o 
  -8   7  13       25.52       25.67     20.68 o 
  -7   7  13      110.04       91.90     29.59 o 
  -6   7  13      331.55      348.73     38.52 o 
  -5   7  13     1329.27     1333.44     61.20 o 
  -4   7  13      896.51      984.30     56.08 o 
  -3   7  13     1896.40     1956.03     72.12 o 
  -2   7  13       61.69       29.64     30.59 o 
  -1   7  13       20.16      -27.02     27.02 o 
   0   7  13      100.79       71.29     34.72 o 
   1   7  13      363.04      345.28     44.57 o 
   2   7  13      658.48      719.77     86.12 o 
   3   7  13      895.62      896.76     60.36 o 
   4   7  13      286.76      291.62     45.72 o 
   5   7  13        3.82       40.58     36.91 o 
   6   7  13       71.33       39.63     54.87 o 
   7   7  13      343.59      330.77     70.88 o 
 -17   8  13        2.69       -7.64     35.23 o 
 -16   8  13       32.09       36.31     35.13 o 
 -15   8  13       98.28      102.21     36.06 o 
 -14   8  13      136.82      188.21     38.08 o 
 -13   8  13       43.37       43.62     30.27 o 
 -12   8  13       49.69       48.02     38.11 o 
  -9   8  13      246.30      192.36     32.69 o 
  -8   8  13       87.16       67.14     27.20 o 
  -7   8  13      217.28      238.06     28.22 o 
  -6   8  13      129.90      200.23     60.97 o 
  -5   8  13       28.21        2.62     28.47 o 
  -4   8  13        8.85       -7.24     41.92 o 
  -3   8  13      226.68      232.20     39.49 o 
  -2   8  13      354.08      371.41     48.78 o 
  -1   8  13      288.55      234.98     41.45 o 
   0   8  13      271.20      273.61     59.45 o 
   1   8  13       40.05       32.87     34.92 o 
   2   8  13        1.24      -30.66     30.66 o 
   3   8  13        2.64      -33.27     42.30 o 
   4   8  13      140.13      114.03     42.03 o 
   5   8  13       36.43       44.20     54.11 o 
   6   8  13       57.77       70.12     59.45 o 
 -16   9  13      104.93       63.26     49.54 o 
 -15   9  13       37.53       41.07     34.06 o 
 -14   9  13        0.85      -19.05     44.97 o 
 -13   9  13       53.27       68.59     50.30 o 
  -9   9  13      196.46       96.14     31.81 o 
  -8   9  13       54.01       10.57     26.50 o 
  -7   9  13       44.68        9.37     26.64 o 
  -6   9  13      288.27      278.21     51.83 o 
  -5   9  13      829.94      806.73     54.25 o 
  -4   9  13      666.32      719.87     43.08 o 
  -3   9  13      419.98      460.55     89.55 o 
  -2   9  13      163.00      143.93     48.02 o 
  -1   9  13        0.06      -30.21     30.21 o 
   0   9  13       23.37      -31.74     31.74 o 
   1   9  13      359.59      383.08     50.11 o 
   2   9  13      392.24      538.08    120.42 o 
   3   9  13      318.62      182.15     66.31 o 
   4   9  13       23.52      -16.01     52.59 o 
 -13  10  13      135.80      188.25     57.92 o 
 -12  10  13      207.87      101.37     52.59 o 
  -9  10  13        6.12       20.40     30.54 o 
  -8  10  13       57.71       40.26     31.57 o 
  -7  10  13       43.00       44.96     30.74 o 
  -6  10  13      113.73      141.30     35.52 o 
  -5  10  13       16.78       23.30     30.86 o 
  -4  10  13        6.24       -4.28     32.01 o 
  -3  10  13       25.83       18.10     30.24 o 
  -2  10  13       65.23       80.42     34.59 o 
  -1  10  13      290.33      292.22     35.96 o 
   0  10  13       68.38       74.66     31.09 o 
   1  10  13       25.74      -32.55     34.90 o 
 -22   0  14      605.53      563.99     76.98 o 
 -21   0  14      780.12      829.21     83.07 o 
 -20   0  14        3.70        4.57     44.20 o 
 -19   0  14      131.84      114.32     48.78 o 
 -18   0  14      768.81      823.88     75.45 o 
 -17   0  14      524.37      499.97     64.02 o 
 -16   0  14      245.68      293.43     53.35 o 
 -15   0  14      590.91      646.30     64.78 o 
 -14   0  14     1272.72     1153.13     75.45 o 
 -13   0  14       18.42       24.39     35.06 o 
 -12   0  14      118.20      146.33     42.68 o 
 -11   0  14     3420.46     3580.56    121.94 o 
 -10   0  14     3321.24     3306.19    115.85 o 
  -9   0  14     1412.60     1575.36     83.84 o 
  -8   0  14     1145.60     1176.54     49.98 o 
  -7   0  14      351.65      399.05     52.97 o 
  -6   0  14      371.81      388.18     43.44 o 
  -5   0  14      963.04      969.16     49.31 o 
  -4   0  14     3579.50     3538.36     83.26 o 
  -3   0  14     3544.55     3677.23     86.46 o 
  -2   0  14     4686.49     4454.05     95.57 o 
  -1   0  14     1272.61     1268.18     55.62 o 
   0   0  14       13.15      -22.56     22.56 o 
   1   0  14      625.72      587.20     43.26 o 
   2   0  14     2284.73     2190.00     70.98 o 
   3   0  14     2060.89     2178.36     73.62 o 
   4   0  14      408.34      375.44     41.64 o 
   5   0  14      588.56      520.50     46.56 o 
   6   0  14       47.43       -5.34     42.68 o 
   7   0  14      901.61      864.27     81.55 o 
   8   0  14      450.25      513.69     73.93 o 
   9   0  14     1459.28     1586.03    112.04 o 
 -22   1  14       43.10       94.51     52.59 o 
 -21   1  14       17.53       27.81     34.19 o 
 -20   1  14        0.43      -14.48     30.18 o 
 -19   1  14       52.85       44.19     32.60 o 
 -18   1  14        0.04      -22.04     27.96 o 
 -17   1  14       39.77       19.97     37.73 o 
 -16   1  14       27.95       22.10     29.10 o 
 -15   1  14        0.48        0.41     26.57 o 
 -14   1  14       67.72       71.64     29.10 o 
 -13   1  14      262.82      255.35     42.68 o 
 -12   1  14      104.56       75.07     26.95 o 
 -11   1  14       56.00       43.70     30.49 o 
 -10   1  14       21.13       -1.66     23.69 o 
  -9   1  14      309.27      280.90     37.26 o 
  -8   1  14       13.87       -6.91     18.03 o 
  -7   1  14      201.74      225.90     25.67 o 
  -6   1  14        3.21      -18.14     18.14 o 
  -5   1  14        4.29      -24.92     24.92 o 
  -4   1  14       89.96       67.58     22.00 o 
  -3   1  14      693.86      695.31     36.31 o 
  -2   1  14      246.75      255.96     23.97 o 
  -1   1  14       58.39       40.03     21.81 o 
   0   1  14      400.65      400.57     30.22 o 
   1   1  14       66.46       25.77     21.61 o 
   2   1  14        8.48      -20.07     20.07 o 
   3   1  14       39.09       24.29     23.25 o 
   4   1  14        0.25      -16.07     22.07 o 
   5   1  14        5.92      -18.55     22.88 o 
   6   1  14       87.94       76.28     27.25 o 
   7   1  14       48.94       -4.79     47.91 o 
   8   1  14       93.45       96.26     38.62 o 
   9   1  14        1.98      -34.44     34.44 o 
  10   1  14        8.14      -57.16     57.16 o 
 -22   2  14      696.88      702.70     79.26 o 
 -21   2  14      380.38      396.23     46.80 o 
 -20   2  14      286.97      351.61     43.90 o 
 -19   2  14      220.91      220.58     38.22 o 
 -18   2  14      701.73      819.67     53.35 o 
 -17   2  14      773.29      875.99     53.88 o 
 -16   2  14     2134.90     2299.90     75.71 o 
 -15   2  14     1495.53     1544.18     63.28 o 
 -14   2  14      559.65      632.95     45.00 o 
 -13   2  14       96.00      137.50     30.17 o 
 -12   2  14     1134.73     1016.51     58.30 o 
 -11   2  14     3343.65     3415.80     84.33 o 
 -10   2  14     3074.73     3298.95     81.92 o 
  -9   2  14     2274.73     2304.21     54.99 o 
  -8   2  14      463.81      416.05     30.03 o 
  -7   2  14       47.47       39.20     25.59 o 
  -6   2  14       11.66        3.47     19.79 o 
  -5   2  14     1998.84     2029.77     52.90 o 
  -4   2  14     1749.73     1698.93     63.62 o 
  -3   2  14     2669.30     2650.94     52.20 o 
  -2   2  14     2154.03     2153.92     55.08 o 
  -1   2  14      486.66      520.65     47.45 o 
   0   2  14       34.30        8.67     20.35 o 
   1   2  14     1926.75     1868.85     82.29 o 
   2   2  14     1727.80     1696.41     61.05 o 
   3   2  14     2105.18     2025.96     57.56 o 
   4   2  14     1658.27     1575.16     53.31 o 
   5   2  14       92.66       91.00     26.94 o 
   6   2  14        4.25      -34.34     42.68 o 
   7   2  14      210.60      182.03     43.06 o 
   8   2  14      966.70      966.29     63.78 o 
   9   2  14      913.79      939.65     65.04 o 
  10   2  14      513.41      647.06     83.07 o 
 -21   3  14       86.37      142.52     54.11 o 
 -20   3  14        6.33       10.83     31.52 o 
 -19   3  14       13.99        9.67     30.36 o 
 -18   3  14        1.26      -19.11     27.78 o 
 -17   3  14       19.96       -0.79     28.74 o 
 -16   3  14       32.69       -2.47     28.50 o 
 -15   3  14       34.84       23.21     28.26 o 
 -14   3  14       25.45        2.61     26.93 o 
 -13   3  14       16.15      -16.46     25.06 o 
 -12   3  14      303.57      264.34     43.06 o 
 -11   3  14      327.32      322.51     35.57 o 
 -10   3  14       22.67       28.15     26.64 o 
  -9   3  14      114.61      125.18     41.27 o 
  -8   3  14        4.85      -19.61     19.61 o 
  -7   3  14      162.31      178.02     41.78 o 
  -6   3  14        7.00      -13.29     19.76 o 
  -5   3  14       10.89       15.50     21.50 o 
  -4   3  14       42.51        7.07     20.92 o 
  -3   3  14      389.46      304.77     28.26 o 
  -2   3  14       89.37       80.99     41.55 o 
  -1   3  14        9.37       -8.20     30.58 o 
   0   3  14      152.35      155.88     36.02 o 
   1   3  14      550.67      483.07     40.03 o 
   2   3  14       35.54        3.55     21.82 o 
   3   3  14        7.33      -29.34     29.34 o 
   4   3  14      166.01      140.76     37.43 o 
   5   3  14        0.99       -6.10     31.26 o 
   6   3  14       21.02       13.70     33.11 o 
   7   3  14       26.26      -25.82     32.52 o 
   8   3  14        0.25      -38.94     49.54 o 
   9   3  14        6.28       38.11     53.35 o 
  10   3  14       10.34      -52.59     52.59 o 
 -20   4  14        7.34       35.82     48.02 o 
 -19   4  14       41.47       21.34     30.72 o 
 -18   4  14      123.27      167.34     35.76 o 
 -17   4  14     1201.58     1310.51     68.59 o 
 -16   4  14      568.72      601.03     68.21 o 
 -15   4  14     1130.26     1139.62     58.17 o 
 -14   4  14      101.21      150.36     32.86 o 
 -13   4  14        0.49      -27.37     31.25 o 
 -12   4  14      151.29      130.48     30.98 o 
 -11   4  14      982.83      929.59     51.46 o 
 -10   4  14     2136.04     2278.95     71.08 o 
  -9   4  14     2134.90     2233.05     56.26 o 
  -8   4  14     1246.27     1344.95     46.15 o 
  -7   4  14        7.28      -20.01     20.01 o 
  -6   4  14       80.29       62.62     23.28 o 
  -5   4  14      705.91      696.97     31.69 o 
  -4   4  14     2128.91     2140.87     55.04 o 
  -3   4  14     2042.93     1907.66     53.57 o 
  -2   4  14     1458.84     1594.88     62.76 o 
  -1   4  14       19.75        3.11     21.80 o 
   0   4  14      525.75      488.61     76.98 o 
   1   4  14      707.99      695.63     92.22 o 
   2   4  14     1023.96     1145.33     60.83 o 
   3   4  14     1746.78     1724.49     72.21 o 
   4   4  14     1059.68     1049.87     62.24 o 
   5   4  14      467.32      411.76     47.39 o 
   6   4  14        0.10       -2.96     32.75 o 
   7   4  14      281.41      267.08     68.21 o 
   8   4  14      493.37      533.50     76.98 o 
   9   4  14      989.36     1141.69    101.37 o 
 -19   5  14       89.14      142.52     53.35 o 
 -18   5  14      186.49      214.16     55.64 o 
 -17   5  14       22.43        3.81     41.16 o 
 -16   5  14        6.30       11.29     29.63 o 
 -15   5  14      211.02      185.58     35.30 o 
 -14   5  14       35.30       -2.54     27.18 o 
 -13   5  14      411.35      431.31     40.41 o 
 -12   5  14       67.75       48.40     55.26 o 
 -11   5  14      125.87      149.80     31.44 o 
 -10   5  14       26.87       30.06     34.30 o 
  -9   5  14      108.51      124.75     25.94 o 
  -8   5  14       50.44       32.21     23.11 o 
  -7   5  14       81.92       99.25     24.31 o 
  -6   5  14      154.70      174.83     25.16 o 
  -5   5  14        1.08       -4.13     24.53 o 
  -4   5  14      105.75       79.03     23.10 o 
  -3   5  14        2.26      -18.87     18.87 o 
  -2   5  14        4.01       32.22     28.38 o 
  -1   5  14       97.65       63.79     31.44 o 
   0   5  14      362.17      423.37     44.03 o 
   1   5  14       27.68      -16.59     29.41 o 
   2   5  14      501.90      363.96     43.92 o 
   3   5  14       12.10        1.06     31.24 o 
   4   5  14        0.05       16.45     33.30 o 
   5   5  14      193.68      201.82     43.11 o 
   6   5  14       44.39       13.95     91.46 o 
   7   5  14       42.72       49.54     54.11 o 
   8   5  14        7.63       -0.76     54.11 o 
 -18   6  14      237.32      237.79     57.16 o 
 -17   6  14      555.14      561.70     70.12 o 
 -16   6  14      806.40      954.97     81.55 o 
 -15   6  14      347.24      365.07     58.69 o 
 -14   6  14      161.67      177.58     47.25 o 
 -13   6  14        9.35      -25.93     25.93 o 
 -12   6  14      187.11      184.93    117.37 o 
 -11   6  14      708.79      729.01     47.51 o 
 -10   6  14      792.91      925.94     51.19 o 
  -9   6  14     1758.62     1856.64     54.76 o 
  -8   6  14      220.99      232.88     24.97 o 
  -7   6  14      255.19      222.38     45.23 o 
  -6   6  14      101.71       45.63     30.92 o 
  -5   6  14      692.26      718.87    109.75 o 
  -4   6  14      964.59     1004.81     63.26 o 
  -3   6  14     2494.80     2501.28    135.28 o 
  -2   6  14      602.47      583.24     48.72 o 
  -1   6  14       32.25       49.76     31.90 o 
   0   6  14        5.29       21.08     31.79 o 
   1   6  14      198.41      169.00     37.92 o 
   2   6  14      764.54      724.24     55.19 o 
   3   6  14      564.73      581.31     52.81 o 
   4   6  14      781.09      641.87     55.76 o 
   5   6  14      443.92      488.65     78.88 o 
   6   6  14        8.77       83.84     56.40 o 
   7   6  14      100.87      147.86     62.50 o 
 -17   7  14       21.75      -14.48     41.92 o 
 -16   7  14       18.40       32.77     45.73 o 
 -15   7  14       61.59       28.20     44.97 o 
 -14   7  14      110.16      118.13     46.49 o 
 -13   7  14       33.66      -35.06     35.06 o 
 -12   7  14      105.92      119.66     44.20 o 
 -11   7  14       24.06       -6.86     33.53 o 
 -10   7  14      203.34      219.17     27.76 o 
  -9   7  14        5.93        0.16     20.50 o 
  -8   7  14       44.98       55.45     30.10 o 
  -7   7  14      242.16      244.64     48.02 o 
  -6   7  14      229.02      191.42     35.81 o 
  -5   7  14        2.35        1.81     29.07 o 
  -4   7  14       68.16       41.48     33.15 o 
  -3   7  14       80.76       16.35     31.85 o 
  -2   7  14        1.65       -6.61     31.50 o 
  -1   7  14      314.97      311.95     43.64 o 
   0   7  14      278.35      256.57     42.41 o 
   1   7  14      224.52      191.21     41.22 o 
   2   7  14       48.82       11.51     35.82 o 
   3   7  14        0.11       -4.19     34.29 o 
   4   7  14        0.11      -19.57     44.59 o 
   5   7  14       27.01       70.12     56.40 o 
   6   7  14       62.00       68.59     58.69 o 
 -16   8  14      179.41      166.15     53.35 o 
 -15   8  14      404.62      590.66     69.36 o 
 -14   8  14       57.48       80.03     44.97 o 
 -13   8  14        3.42       24.39     40.39 o 
  -9   8  14      327.07      387.96     40.83 o 
  -8   8  14      191.38      190.70     69.02 o 
  -7   8  14       90.38       89.87     33.20 o 
  -6   8  14      223.91      210.02     38.45 o 
  -5   8  14     1040.73     1077.01    137.57 o 
  -4   8  14     1059.56     1000.24     60.95 o 
  -3   8  14      628.91      582.67     51.43 o 
  -2   8  14      115.46      186.00     39.69 o 
  -1   8  14      148.82      152.23     53.73 o 
   0   8  14       49.94        2.87     34.83 o 
   1   8  14      173.81      174.56     42.84 o 
   2   8  14      276.46      260.01     46.88 o 
   3   8  14      480.39      461.86     79.26 o 
   4   8  14      258.04      187.49     66.31 o 
  -9   9  14       49.22       57.61     30.57 o 
  -8   9  14       33.47       45.89     30.03 o 
  -7   9  14       83.82       72.58     31.58 o 
  -6   9  14      164.79      129.67     35.87 o 
  -5   9  14      122.48      101.68     27.60 o 
  -4   9  14       15.97        4.32     33.63 o 
  -3   9  14        1.85       12.09     35.37 o 
  -2   9  14      242.26      168.35     42.32 o 
  -1   9  14       67.44       75.20     38.40 o 
   0   9  14      211.91      203.68     43.64 o 
   1   9  14       56.30       81.55     60.21 o 
   2   9  14       65.79      133.38     62.50 o 
  -8  10  14      121.37      108.17     37.17 o 
  -7  10  14       26.53       28.97     50.68 o 
  -6  10  14       16.90        6.61     31.26 o 
  -5  10  14       92.97      159.79     38.63 o 
  -4  10  14      143.97      182.64     39.73 o 
  -3  10  14      262.63      249.46     43.76 o 
  -2  10  14       49.93       -6.32     32.28 o 
 -21   1  15      512.33      627.25     77.74 o 
 -20   1  15      265.53      247.54     41.16 o 
 -19   1  15        4.86        0.62     29.91 o 
 -18   1  15      133.90      135.58     35.56 o 
 -17   1  15      338.13      349.07     42.03 o 
 -16   1  15     1079.61     1151.04     59.25 o 
 -15   1  15      993.05     1071.46     56.56 o 
 -14   1  15     1147.45     1160.00     57.66 o 
 -13   1  15      630.63      594.13     81.55 o 
 -12   1  15       14.21      -21.26     24.48 o 
 -11   1  15      667.40      648.57     56.40 o 
 -10   1  15     2236.70     2273.36     71.94 o 
  -9   1  15     2440.52     2509.46     58.57 o 
  -8   1  15      943.05      971.40     40.95 o 
  -7   1  15      162.41      167.07     25.43 o 
  -6   1  15        4.66       -8.50     19.73 o 
  -5   1  15      598.72      569.55     35.04 o 
  -4   1  15      973.34      875.22     41.30 o 
  -3   1  15     3640.96     3616.52    102.36 o 
  -2   1  15     3979.84     3757.92     74.32 o 
  -1   1  15     1629.91     1600.27     50.95 o 
   0   1  15      164.84      131.32     25.44 o 
   1   1  15      356.88      371.75     38.30 o 
   2   1  15      971.84      922.06     43.85 o 
   3   1  15      910.42      903.76     44.60 o 
   4   1  15      928.81     1031.17     48.19 o 
   5   1  15      358.83      320.71     35.16 o 
   6   1  15      215.90      164.23     32.36 o 
   7   1  15       88.02       28.74     36.54 o 
   8   1  15      165.49      154.13     60.97 o 
 -21   2  15        2.45       -9.15     48.02 o 
 -20   2  15       73.19       59.38     35.76 o 
 -19   2  15      106.45       80.19     40.01 o 
 -18   2  15        5.19      -29.04     29.04 o 
 -17   2  15       25.40        3.85     41.16 o 
 -16   2  15        8.35      -17.94     28.29 o 
 -15   2  15       68.23      101.53     32.04 o 
 -14   2  15       34.69      -26.88     26.88 o 
 -13   2  15       71.09       41.13     29.37 o 
 -12   2  15       72.49       75.77     30.10 o 
 -11   2  15        7.70       -3.94     38.87 o 
 -10   2  15      107.09       18.55     27.18 o 
  -9   2  15       78.61       61.55     22.27 o 
  -8   2  15        8.68      -18.21     20.35 o 
  -7   2  15      249.25      205.39     28.83 o 
  -6   2  15        0.41       -9.20     20.37 o 
  -5   2  15        3.92      -20.35     20.94 o 
  -4   2  15       25.27       28.66     23.15 o 
  -3   2  15      137.53      134.34     32.92 o 
  -2   2  15       25.01       29.68     23.00 o 
  -1   2  15        7.25        7.44     22.77 o 
   0   2  15       97.65      118.13     25.30 o 
   1   2  15       10.83      -13.80     21.25 o 
   2   2  15       22.68        9.10     23.30 o 
   3   2  15        9.46      -13.01     23.55 o 
   4   2  15       14.40      -16.17     24.00 o 
   5   2  15        8.52      -14.26     30.98 o 
   6   2  15        0.05      -41.54     41.54 o 
   7   2  15       60.14       44.64     80.79 o 
   8   2  15        1.87       35.06     52.59 o 
 -21   3  15      464.62      542.65     73.93 o 
 -20   3  15      152.72       98.32     51.83 o 
 -19   3  15       18.97       31.43     33.60 o 
 -18   3  15       91.17      120.55     35.02 o 
 -17   3  15     1087.53     1110.41     60.33 o 
 -16   3  15      637.06      729.04     50.65 o 
 -15   3  15     1442.04     1436.92     64.39 o 
 -14   3  15     1034.95     1002.02     55.76 o 
 -13   3  15      353.13      297.61     40.77 o 
 -12   3  15      124.63       89.10     30.36 o 
 -11   3  15     1139.04     1205.26     56.81 o 
 -10   3  15      875.37      968.18     53.57 o 
  -9   3  15     2406.09     2505.21     60.97 o 
  -8   3  15      999.79     1002.32     63.08 o 
  -7   3  15     1214.61     1308.37     47.93 o 
  -6   3  15        0.96      -21.37     21.37 o 
  -5   3  15      894.70      938.17     43.05 o 
  -4   3  15     2165.74     2168.09     56.69 o 
  -3   3  15     1979.27     1979.86     55.68 o 
  -2   3  15     1491.44     1405.92     49.38 o 
  -1   3  15     1173.55     1177.98     46.73 o 
   0   3  15      102.14       22.54     22.53 o 
   1   3  15      361.31      350.20     32.30 o 
   2   3  15      923.00      927.14     57.66 o 
   3   3  15     2014.35     2077.24     78.38 o 
   4   3  15      744.10      827.72     58.20 o 
   5   3  15      705.00      834.51     99.84 o 
   6   3  15       65.90       44.10     37.44 o 
   7   3  15        1.92      -18.29     50.30 o 
   8   3  15      308.22      360.50     72.40 o 
 -19   4  15       78.14       25.40     40.77 o 
 -18   4  15        5.08       -7.43     29.91 o 
 -17   4  15        1.80       -0.34     29.34 o 
 -16   4  15        2.33       -6.10     29.10 o 
 -15   4  15       43.58       87.65     32.87 o 
 -14   4  15       79.99       87.05     31.74 o 
 -13   4  15       53.82       42.99     32.39 o 
 -12   4  15       95.63       75.47     30.27 o 
 -11   4  15      136.49       66.91     29.82 o 
 -10   4  15      110.17       91.90     31.20 o 
  -9   4  15      111.71      111.46     25.08 o 
  -8   4  15       20.84        3.56     22.85 o 
  -7   4  15        2.11      -16.46     25.04 o 
  -6   4  15      354.97      313.58     47.50 o 
  -5   4  15       56.97       90.50     23.56 o 
  -4   4  15      137.92      129.39     25.84 o 
  -3   4  15       40.36       45.42     23.83 o 
  -2   4  15      121.96       88.36     25.54 o 
  -1   4  15      261.33      271.45     40.39 o 
   0   4  15       58.26        9.75     28.86 o 
   1   4  15      154.37       68.59     33.94 o 
   2   4  15       18.81       23.39     36.96 o 
   3   4  15       27.80      -14.02     52.59 o 
   4   4  15        0.84      -22.96     35.06 o 
   5   4  15      150.65      117.39     40.92 o 
   6   4  15       95.47       46.49     55.64 o 
   7   4  15       38.88       38.87     53.35 o 
 -18   5  15       57.38      116.61     51.83 o 
 -17   5  15      252.99      237.13     40.95 o 
 -16   5  15      771.72      772.85     75.07 o 
 -15   5  15      726.41      737.88     51.73 o 
 -14   5  15       69.56       31.19     30.12 o 
 -13   5  15       28.91      -35.06     35.06 o 
 -12   5  15       26.81      -20.61     25.80 o 
 -11   5  15      122.75      101.11     31.46 o 
 -10   5  15     1160.91     1267.35     60.04 o 
  -9   5  15     1875.34     1882.40     55.26 o 
  -8   5  15      963.40     1050.38     45.68 o 
  -7   5  15      193.41      183.63     28.71 o 
  -6   5  15        0.34       33.95     22.22 o 
  -5   5  15       71.26       61.11     23.81 o 
  -4   5  15      406.02      402.29     32.73 o 
  -3   5  15     2370.46     2413.72     79.86 o 
  -2   5  15      552.23      645.69     49.74 o 
  -1   5  15      166.93      131.45     36.22 o 
   0   5  15        0.11      -29.19     29.19 o 
   1   5  15      164.49      129.05     37.31 o 
   2   5  15      237.39      256.89     85.74 o 
   3   5  15      937.34      934.42     62.64 o 
   4   5  15      952.03      916.40     78.50 o 
   5   5  15      692.01      612.00     81.55 o 
   6   5  15      155.48      108.99     60.21 o 
 -17   6  15       55.43       38.87     48.02 o 
 -16   6  15        0.48      -39.63     39.63 o 
 -15   6  15        0.81      -40.39     40.39 o 
 -14   6  15       54.04       44.60     44.20 o 
 -13   6  15       30.37       48.66     30.59 o 
 -12   6  15      138.98      125.19     33.52 o 
 -11   6  15      129.35       44.73     31.03 o 
 -10   6  15       11.50       -8.60     61.35 o 
  -9   6  15       38.11       37.33     24.41 o 
  -8   6  15        0.55        5.68     21.14 o 
  -7   6  15       90.38       62.39     23.49 o 
  -6   6  15       39.73       33.14     29.65 o 
  -5   6  15      235.85      263.81     57.54 o 
  -4   6  15      304.45      264.77     38.46 o 
  -3   6  15        0.26      -10.35     29.19 o 
  -2   6  15       18.37      -14.09     29.62 o 
  -1   6  15      108.33      135.05     37.85 o 
   0   6  15       62.06       88.55     36.10 o 
   1   6  15      106.34      103.93     37.97 o 
   2   6  15      133.23       98.09     38.16 o 
   3   6  15       53.90       10.82     36.60 o 
   4   6  15        0.15      -35.06     48.78 o 
   5   6  15        0.23       54.11     58.69 o 
 -16   7  15      468.08      541.89     70.88 o 
 -15   7  15      412.47      543.41     67.83 o 
 -14   7  15      260.39      339.15     58.69 o 
 -13   7  15       26.35       20.58     40.39 o 
 -12   7  15       16.83       51.83     41.92 o 
 -11   7  15      351.57      399.76     51.83 o 
 -10   7  15      609.59      602.95     66.31 o 
  -9   7  15      412.85      524.60     88.79 o 
  -8   7  15     1110.71     1201.73     61.41 o 
  -7   7  15      211.37      171.95     35.52 o 
  -6   7  15        1.71       16.46     49.54 o 
  -5   7  15      299.58      248.95     40.62 o 
  -4   7  15     1074.06     1107.88     63.35 o 
  -3   7  15      403.30      414.28     46.77 o 
  -2   7  15      784.79      710.24     55.98 o 
  -1   7  15      389.95      343.60     47.04 o 
   0   7  15       45.73       62.47     65.93 o 
   1   7  15        3.97        7.12     37.35 o 
   2   7  15      272.97      215.20     45.35 o 
   3   7  15      327.48      287.33     71.64 o 
   4   7  15      543.92      516.73     82.31 o 
 -15   8  15        1.23      -33.53     41.16 o 
 -14   8  15       22.68      -41.16     41.16 o 
  -9   8  15       14.88       28.20     33.53 o 
  -8   8  15       22.01        2.82     29.82 o 
  -7   8  15       50.19       54.26     32.78 o 
  -6   8  15      206.51      212.41     41.23 o 
  -5   8  15      293.62      326.48     45.42 o 
  -4   8  15       35.71       -7.20     47.63 o 
  -3   8  15        0.87       12.31     34.04 o 
  -2   8  15       52.03        9.00     35.47 o 
  -1   8  15       65.85       52.06     38.22 o 
   0   8  15       72.74       40.28     39.59 o 
   1   8  15       49.43       48.78     59.45 o 
   2   8  15       42.94      -49.54     49.54 o 
  -8   9  15      228.66      219.79     39.52 o 
  -7   9  15       21.77       31.50     31.65 o 
  -6   9  15       14.17       44.83     96.03 o 
  -5   9  15       58.82       39.86     43.44 o 
  -4   9  15      165.14       71.82     63.26 o 
  -3   9  15      262.25      327.79     49.13 o 
  -2   9  15      229.76      178.50     44.57 o 
  -1   9  15       18.33       32.01     58.69 o 
 -20   0  16      180.00      207.30     58.69 o 
 -19   0  16      204.30      137.95     54.11 o 
 -18   0  16       12.80       -2.29     43.44 o 
 -17   0  16       34.77       18.29     44.20 o 
 -16   0  16      719.97      787.30     75.45 o 
 -15   0  16     1178.82     1198.09     86.88 o 
 -14   0  16     1091.42     1112.73     84.60 o 
 -13   0  16      412.04      355.16     58.69 o 
 -12   0  16     1098.48      980.12     78.50 o 
 -11   0  16      367.27      298.00     55.64 o 
 -10   0  16     1468.75     1366.53     86.88 o 
  -9   0  16     2272.06     2412.95    105.94 o 
  -8   0  16      917.87      897.05     74.69 o 
  -7   0  16       42.73      -26.68     38.11 o 
  -6   0  16       79.33      109.75     42.68 o 
  -5   0  16        7.91        4.67     29.34 o 
  -4   0  16      432.61      477.33     43.90 o 
  -3   0  16     1401.59     1361.58     62.51 o 
  -2   0  16     3723.56     3487.93    120.42 o 
  -1   0  16      563.80      685.45     49.26 o 
   0   0  16      157.34       94.14     35.82 o 
   1   0  16        9.30      -26.69     26.69 o 
   2   0  16       39.77      -16.01     40.39 o 
   3   0  16      966.14      836.84     76.21 o 
   4   0  16      613.94      574.66     70.88 o 
   5   0  16     1169.51     1218.67     93.74 o 
   6   0  16      141.26       72.40     55.64 o 
   7   0  16       73.13       64.78     60.21 o 
 -20   1  16       13.42        8.38     48.02 o 
 -19   1  16        4.91       -9.85     36.96 o 
 -18   1  16       11.63       -5.00     31.24 o 
 -17   1  16       18.67        3.80     30.12 o 
 -16   1  16        2.42      -34.16     65.16 o 
 -15   1  16       63.14       57.77     47.25 o 
 -14   1  16       46.64       35.88     31.24 o 
 -13   1  16      138.76      107.98     32.06 o 
 -12   1  16        0.65      -24.01     26.41 o 
 -11   1  16       27.95       55.47     30.17 o 
 -10   1  16       50.53      -15.69     27.47 o 
  -9   1  16       53.30       38.11     29.64 o 
  -8   1  16        9.29       -4.76     23.58 o 
  -7   1  16      162.36      145.82     27.09 o 
  -6   1  16        5.69      -21.42     21.42 o 
  -5   1  16      140.73       87.47     25.63 o 
  -4   1  16        0.49      -17.69     23.73 o 
  -3   1  16       24.61       -3.68     21.53 o 
  -2   1  16        1.16        3.13     19.58 o 
  -1   1  16        1.23      -20.20     20.20 o 
   0   1  16       27.63       -2.79     21.94 o 
   1   1  16        2.30       -6.71     22.58 o 
   2   1  16       10.01      -11.42     30.54 o 
   3   1  16        0.03      -22.99     22.99 o 
   4   1  16        3.71        0.70     25.77 o 
   5   1  16        9.85      -23.14     26.94 o 
   6   1  16       67.09       12.79     44.20 o 
 -20   2  16      557.43      487.01     71.64 o 
 -19   2  16       23.86      -19.05     31.26 o 
 -18   2  16        6.83      -29.28     29.28 o 
 -17   2  16      433.48      410.13     46.08 o 
 -16   2  16      730.24      816.61     53.88 o 
 -15   2  16     1046.33     1022.34     93.74 o 
 -14   2  16     2052.26     2064.27     74.37 o 
 -13   2  16      679.97      647.56     62.11 o 
 -12   2  16        0.25      -35.06     35.06 o 
 -11   2  16      315.22      302.31     55.64 o 
 -10   2  16      980.22      968.08     54.70 o 
  -9   2  16     1407.46     1576.07     66.31 o 
  -8   2  16     1829.83     2034.86     57.31 o 
  -7   2  16     1421.15     1476.29     50.58 o 
  -6   2  16      304.25      318.57     32.04 o 
  -5   2  16       62.56       42.95     24.71 o 
  -4   2  16      967.98     1002.83     38.83 o 
  -3   2  16     1796.65     1707.57     54.45 o 
  -2   2  16     1624.80     1592.28     53.43 o 
  -1   2  16     1752.90     1674.10     54.36 o 
   0   2  16      695.45      667.05     39.33 o 
   1   2  16        1.97      -19.48     22.50 o 
   2   2  16      414.79      349.67     40.82 o 
   3   2  16      787.52      843.34     46.00 o 
   4   2  16     1576.26     1586.90    136.81 o 
   5   2  16      816.81      740.67     59.01 o 
   6   2  16      406.92      519.02     76.98 o 
   7   2  16        5.05      -22.86     50.30 o 
 -20   3  16        6.06      -37.35     47.25 o 
 -19   3  16        0.42       70.88     50.30 o 
 -18   3  16        1.01      -28.80     28.80 o 
 -17   3  16        5.18      -19.84     34.30 o 
 -16   3  16      226.36      144.73     47.63 o 
 -15   3  16       20.47       14.61     29.91 o 
 -14   3  16       25.76       14.48     30.18 o 
 -13   3  16       72.42       29.48     29.88 o 
 -12   3  16       40.92       -7.85     29.04 o 
 -11   3  16       35.29       27.94     30.45 o 
 -10   3  16        3.47       20.12     34.30 o 
  -9   3  16       63.50       92.02     32.12 o 
  -8   3  16        9.40       -3.60     23.21 o 
  -7   3  16      492.25      390.28     33.50 o 
  -6   3  16        4.82      -19.17     23.21 o 
  -5   3  16       83.22       58.55     21.62 o 
  -4   3  16       90.53       68.59     24.89 o 
  -3   3  16       20.98      -22.37     22.37 o 
  -2   3  16       14.89       -0.08     23.20 o 
  -1   3  16       36.70       -3.28     22.09 o 
   0   3  16       11.11       22.78     26.57 o 
   1   3  16       16.69       -0.25     31.67 o 
   2   3  16       12.18      -22.64     31.52 o 
   3   3  16       19.32       26.38     41.92 o 
   4   3  16        5.42       -8.49     34.07 o 
   5   3  16       22.26      -13.72     50.30 o 
   6   3  16       72.75       32.77     54.87 o 
 -19   4  16      133.63       76.98     54.11 o 
 -18   4  16        3.60       37.13     33.65 o 
 -17   4  16       76.32       49.29     33.36 o 
 -16   4  16      547.08      684.18     52.54 o 
 -15   4  16      566.07      546.92     48.21 o 
 -14   4  16      915.21      911.84     55.14 o 
 -13   4  16      391.44      422.56     61.35 o 
 -12   4  16       33.20       21.09     28.97 o 
 -11   4  16       33.45       38.40     29.73 o 
 -10   4  16      762.67      736.16     50.44 o 
  -9   4  16      628.53      651.01     48.42 o 
  -8   4  16     2284.86     2515.40     64.05 o 
  -7   4  16      250.59      328.81     33.09 o 
  -6   4  16      642.26      706.25     34.82 o 
  -5   4  16      360.30      361.51     32.77 o 
  -4   4  16      512.60      499.03     35.91 o 
  -3   4  16      981.38     1005.27     45.63 o 
  -2   4  16      886.73      885.71     44.19 o 
  -1   4  16      542.18      458.36     47.04 o 
   0   4  16      144.42      141.58     37.71 o 
   1   4  16        6.56      -22.42     32.60 o 
   2   4  16      255.73      283.77     43.90 o 
   3   4  16      624.17      573.58    115.47 o 
   4   4  16      770.03      903.91     91.46 o 
   5   4  16      837.79      942.77     93.74 o 
   6   4  16      398.02      358.97     73.17 o 
 -17   5  16      116.32      127.27     36.91 o 
 -16   5  16       78.66       77.69     57.92 o 
 -15   5  16        0.34      -28.97     28.97 o 
 -14   5  16        6.94      -27.98     27.98 o 
 -13   5  16       21.64       43.98     31.74 o 
 -12   5  16      130.50      101.36     33.40 o 
 -11   5  16        5.47        7.60     28.75 o 
 -10   5  16        1.53      -20.96     33.15 o 
  -9   5  16       24.54        2.64     29.28 o 
  -8   5  16      103.79      109.16     28.19 o 
  -7   5  16        4.22       18.51     22.80 o 
  -6   5  16      288.05      243.43     30.00 o 
  -5   5  16      219.07      204.30     28.84 o 
  -4   5  16      212.22      217.08     37.65 o 
  -3   5  16       77.93       16.27     46.87 o 
  -2   5  16       16.65       -5.66     31.24 o 
  -1   5  16        3.18      -11.18     30.95 o 
   0   5  16       61.32       49.97     38.11 o 
   1   5  16      121.62       87.35     37.14 o 
   2   5  16       62.42       89.60     54.11 o 
   3   5  16       96.87      112.04     58.69 o 
   4   5  16       20.45      -10.67     54.11 o 
   5   5  16        5.48       24.39     55.64 o 
 -16   6  16      376.54      435.95     67.07 o 
 -15   6  16      394.65      444.33     64.78 o 
 -14   6  16      264.42      226.11     40.15 o 
 -13   6  16       59.93        5.34     31.90 o 
 -12   6  16       72.89       55.52     39.63 o 
 -11   6  16      115.62       84.00     33.42 o 
 -10   6  16      288.38      255.43     39.69 o 
  -9   6  16      936.42      943.35     45.35 o 
  -8   6  16      594.19      649.48     39.64 o 
  -7   6  16     1152.85     1165.17     62.03 o 
  -6   6  16        3.91        2.41     29.07 o 
  -5   6  16        3.00        7.70     29.82 o 
  -4   6  16      399.87      370.37     44.71 o 
  -3   6  16      543.48      490.33     88.03 o 
  -2   6  16     1018.85      965.16     63.26 o 
  -1   6  16      396.74      402.20     48.50 o 
   0   6  16      131.82      195.97     49.16 o 
   1   6  16        0.00       30.62     39.63 o 
   2   6  16       61.97       73.17     59.45 o 
   3   6  16      216.27      268.28     68.59 o 
 -15   7  16       54.46       42.68     45.73 o 
 -14   7  16       21.79      -23.63     42.68 o 
 -13   7  16       29.34       71.64     45.73 o 
 -12   7  16       30.92       23.63     42.68 o 
 -11   7  16       99.30      114.80     27.72 o 
 -10   7  16       19.46       18.29     37.35 o 
  -9   7  16        1.54      -19.82     35.06 o 
  -8   7  16        9.72       32.57     32.03 o 
  -7   7  16        5.25       10.01     31.65 o 
  -6   7  16      207.50      203.03     39.37 o 
  -5   7  16      217.38      187.55     39.93 o 
  -4   7  16       10.66       -9.63     32.41 o 
  -3   7  16       17.65        8.31     51.83 o 
  -2   7  16        0.98      -31.50     33.49 o 
  -1   7  16        0.84      -31.46     31.46 o 
   0   7  16       23.18        9.91     52.59 o 
   1   7  16        9.82       28.20     54.11 o 
   2   7  16       46.04       41.92     57.16 o 
  -9   8  16      487.70      466.43     63.26 o 
  -8   8  16      477.77      557.83     51.60 o 
  -7   8  16      304.36      334.99     45.47 o 
  -6   8  16       39.90        8.97     34.51 o 
  -5   8  16        6.60       12.50     34.42 o 
  -4   8  16      296.77      210.38     44.26 o 
  -3   8  16      385.09      360.75     49.74 o 
  -2   8  16      250.24      235.50     68.59 o 
  -1   8  16      268.61      195.11     69.36 o 
 -18   1  17      203.89      165.60     39.54 o 
 -17   1  17       84.74       12.54     34.07 o 
 -16   1  17      321.12      365.10     76.60 o 
 -15   1  17     1096.74     1117.38     62.77 o 
 -14   1  17      782.51      714.55     52.54 o 
 -13   1  17      922.65      924.19     87.65 o 
 -12   1  17      183.47      114.68     38.49 o 
 -11   1  17       14.12      -19.05     29.10 o 
 -10   1  17      312.40      302.84     66.69 o 
  -9   1  17     1243.96     1263.94     61.37 o 
  -8   1  17     1150.81     1193.90     48.68 o 
  -7   1  17     1132.96     1205.18     48.96 o 
  -6   1  17      510.89      537.00     38.12 o 
  -5   1  17      160.86       84.65     27.85 o 
  -4   1  17      108.77       62.02     27.22 o 
  -3   1  17      773.12      712.44     41.44 o 
  -2   1  17     1131.98     1115.63     48.05 o 
  -1   1  17     1278.28     1284.97     54.61 o 
   0   1  17      675.46      720.74     42.04 o 
   1   1  17      120.91      111.54     41.02 o 
   2   1  17      142.77       85.27     29.84 o 
   3   1  17      362.21      247.66     44.36 o 
   4   1  17      888.85      824.54     75.60 o 
   5   1  17      850.55      912.29     92.98 o 
 -19   2  17        5.76      -26.68     47.25 o 
 -18   2  17       75.72       11.85     34.19 o 
 -17   2  17        1.13      -29.64     29.64 o 
 -16   2  17        4.67       29.30     31.24 o 
 -15   2  17        7.25      -25.61     28.83 o 
 -14   2  17        1.88      -19.01     30.59 o 
 -13   2  17       45.24       10.00     31.03 o 
 -12   2  17       34.47       51.98     48.40 o 
 -11   2  17       95.04       24.89     31.74 o 
 -10   2  17       70.91       33.87     30.70 o 
  -9   2  17        0.02       -6.75     29.04 o 
  -8   2  17        0.06       -2.68     24.35 o 
  -7   2  17      360.46      371.20     38.81 o 
  -6   2  17       37.60      -16.14     24.05 o 
  -5   2  17       85.58       42.25     30.98 o 
  -4   2  17      196.41      152.60     28.76 o 
  -3   2  17       28.29      -19.42     23.53 o 
  -2   2  17        1.02       -3.71     22.76 o 
  -1   2  17        5.38      -12.75     24.38 o 
   0   2  17        0.21        7.94     24.60 o 
   1   2  17        1.05      -24.74     24.98 o 
   2   2  17       21.40       26.74     39.33 o 
   3   2  17        3.35      -16.86     34.19 o 
   4   2  17        0.57       51.83     55.64 o 
   5   2  17        6.68       29.72     54.11 o 
 -18   3  17      106.70       40.39     51.06 o 
 -17   3  17        1.39      -41.92     41.92 o 
 -16   3  17      334.86      324.86     43.61 o 
 -15   3  17      735.51      846.96     56.30 o 
 -14   3  17      966.98     1000.79     60.29 o 
 -13   3  17      249.86      277.27     41.20 o 
 -12   3  17      228.24      200.21     38.25 o 
 -11   3  17        2.80      -10.70     30.42 o 
 -10   3  17      223.85      261.61     39.30 o 
  -9   3  17      968.78      976.96     57.84 o 
  -8   3  17     1351.56     1488.93     54.09 o 
  -7   3  17     2347.63     2449.43     65.50 o 
  -6   3  17      717.27      746.16     52.63 o 
  -5   3  17        0.14      -21.85     21.85 o 
  -4   3  17       28.35       41.34     24.96 o 
  -3   3  17      583.57      564.31     39.23 o 
  -2   3  17     1295.62     1431.63     45.68 o 
  -1   3  17      881.00      885.35     45.67 o 
   0   3  17      826.39      785.26     57.48 o 
   1   3  17      187.91      211.47     60.97 o 
   2   3  17       10.89      -33.36     33.36 o 
   3   3  17      586.66      541.12     78.50 o 
   4   3  17      847.30      818.54     92.22 o 
 -18   4  17        3.24       -3.05     51.06 o 
 -17   4  17      136.81       94.51     54.11 o 
 -16   4  17       74.79       -0.94     33.06 o 
 -15   4  17       31.08       58.49     33.63 o 
 -14   4  17        0.26      -30.00     77.74 o 
 -13   4  17       57.52        2.29     35.06 o 
 -12   4  17       24.34       31.31     31.78 o 
 -11   4  17       45.95       42.98     32.75 o 
 -10   4  17      155.03      149.63     35.81 o 
  -9   4  17        7.36       19.37     31.13 o 
  -8   4  17      109.74       66.72     38.70 o 
  -7   4  17      116.95       70.85     23.72 o 
  -6   4  17       13.02      -22.53     22.53 o 
  -5   4  17       47.24       27.46     37.90 o 
  -4   4  17      191.70      181.72     29.96 o 
  -3   4  17      154.63       96.64     27.57 o 
  -2   4  17       14.23       -6.99     31.03 o 
  -1   4  17       17.21      -32.20     32.20 o 
   0   4  17       13.71      -21.22     33.40 o 
   1   4  17       80.10       43.62     37.98 o 
   2   4  17       19.71      -35.82     49.54 o 
   3   4  17       65.04       79.26     57.92 o 
 -17   5  17       47.44       24.39     51.83 o 
 -16   5  17      160.03      109.01     38.62 o 
 -15   5  17      315.27      334.85     44.59 o 
 -14   5  17      478.62      409.72     47.10 o 
 -13   5  17      402.14      467.35     47.93 o 
 -12   5  17      191.85      206.02     44.20 o 
 -11   5  17        6.20      -11.17     51.83 o 
 -10   5  17       77.46       44.11     32.88 o 
  -9   5  17      431.74      403.24     44.49 o 
  -8   5  17     1586.96     1619.21     49.04 o 
  -7   5  17      244.73      311.84     33.29 o 
  -6   5  17      350.63      288.67     33.62 o 
  -5   5  17        8.42       29.01     30.76 o 
  -4   5  17      152.81      121.65     78.12 o 
  -3   5  17      268.01      263.29     42.41 o 
  -2   5  17      484.20      585.81     53.28 o 
  -1   5  17      646.43      571.72     69.74 o 
   0   5  17      308.56      365.07     72.40 o 
   1   5  17        3.33      -51.06     51.06 o 
   2   5  17        3.14       29.72     56.40 o 
 -15   6  17        0.05       10.06     34.38 o 
 -14   6  17        0.83      -28.53     32.44 o 
 -13   6  17       10.57      -31.44     31.44 o 
 -12   6  17        7.21      -29.72     29.72 o 
 -11   6  17       99.33       97.82     37.08 o 
 -10   6  17        0.35       25.34     24.71 o 
  -9   6  17       10.43       -5.72     40.77 o 
  -8   6  17       48.75       85.57     34.04 o 
  -7   6  17      119.11      112.71     35.71 o 
  -6   6  17        7.48       -0.04     43.06 o 
  -5   6  17      581.24      582.78     51.98 o 
  -4   6  17       82.32       -2.35     32.23 o 
  -3   6  17       52.55       21.01     36.02 o 
  -2   6  17       34.16       13.93     35.26 o 
  -1   6  17        0.01       22.86     54.11 o 
   0   6  17        1.24      -36.58     50.30 o 
   1   6  17       31.51      128.04     62.50 o 
 -14   7  17      312.45      276.66     60.21 o 
 -13   7  17      299.61      335.34     63.26 o 
 -12   7  17       58.19       38.01     31.14 o 
 -11   7  17       15.10       22.86     39.63 o 
 -10   7  17       85.26      160.05     46.49 o 
  -9   7  17      283.68      362.78     57.16 o 
  -8   7  17      501.43      545.81    101.75 o 
  -7   7  17      572.03      559.12    127.66 o 
  -6   7  17      180.13      252.08     43.02 o 
  -5   7  17        8.39       32.41     34.78 o 
  -4   7  17      108.03       83.07     59.45 o 
  -3   7  17      305.12      201.97     67.07 o 
  -2   7  17      493.43      488.54     80.79 o 
  -1   7  17      403.30      270.56     73.17 o 
  -9   8  17      116.47       64.78     46.49 o 
  -8   8  17        1.30        0.28     38.87 o 
  -7   8  17       22.51       17.53     56.40 o 
  -6   8  17       65.88       88.41     60.21 o 
 -16   0  18        9.25       50.30     49.54 o 
 -15   0  18      197.65      169.96     54.87 o 
 -14   0  18     1483.31     1489.23     99.08 o 
 -13   0  18      807.09      889.42     83.07 o 
 -12   0  18      537.85      475.58     68.59 o 
 -11   0  18       61.76       22.10     45.73 o 
 -10   0  18       19.25       -9.91     43.44 o 
  -9   0  18      187.41      131.09     51.06 o 
  -8   0  18     1224.73     1356.62     92.98 o 
  -7   0  18     1382.14     1567.73     97.55 o 
  -6   0  18      844.42     1051.00     84.60 o 
  -5   0  18       23.37       60.97     47.25 o 
  -4   0  18        1.46      -28.80     52.59 o 
  -3   0  18      262.14      278.95     52.59 o 
  -2   0  18      187.71      249.22     54.11 o 
  -1   0  18     1386.85     1344.43     89.17 o 
   0   0  18      669.23      631.06     73.17 o 
   1   0  18       86.19       39.63     50.30 o 
   2   0  18       31.41       43.44     52.59 o 
 -17   1  18        0.02      -28.20     46.49 o 
 -16   1  18       36.70       48.48     64.40 o 
 -15   1  18        0.49        7.51     31.67 o 
 -14   1  18        6.85       42.30     36.20 o 
 -13   1  18        9.91        0.71     56.02 o 
 -12   1  18       74.38       48.80     45.73 o 
 -11   1  18       35.96      -34.30     34.30 o 
 -10   1  18       88.03       63.58     33.94 o 
  -9   1  18        0.86      -29.63     29.63 o 
  -8   1  18       15.87       32.22     26.62 o 
  -7   1  18        1.03       -8.38     24.79 o 
  -6   1  18        6.67      -20.99     30.82 o 
  -5   1  18      155.77      150.17     30.48 o 
  -4   1  18       20.56       14.26     25.34 o 
  -3   1  18        0.16       23.35     24.25 o 
  -2   1  18       13.71        3.65     25.37 o 
  -1   1  18       42.47        4.11     26.07 o 
   0   1  18        0.31       -4.60     34.30 o 
   1   1  18        0.27       10.11     27.87 o 
   2   1  18       51.13       13.58     36.46 o 
   3   1  18       24.45      -11.01     36.30 o 
 -17   2  18       93.25      141.00     56.40 o 
 -16   2  18      112.61       76.82     36.89 o 
 -15   2  18      680.42      714.59     55.92 o 
 -14   2  18      308.69      334.27     44.19 o 
 -13   2  18      668.02      681.09     53.32 o 
 -12   2  18      396.91      391.60     46.26 o 
 -11   2  18      128.33       76.27     35.30 o 
 -10   2  18        5.10       -5.62     32.00 o 
  -9   2  18      680.66      630.36     51.90 o 
  -8   2  18     1030.07     1178.92     85.12 o 
  -7   2  18     1533.25     1477.81     55.21 o 
  -6   2  18      952.37     1024.27     49.25 o 
  -5   2  18      379.88      350.35     35.19 o 
  -4   2  18        0.03      -23.30     23.30 o 
  -3   2  18      353.41      340.66     29.92 o 
  -2   2  18      781.31      882.62     46.08 o 
  -1   2  18      716.64      700.61     43.86 o 
   0   2  18      930.01      913.10     91.42 o 
   1   2  18      593.92      605.67     52.83 o 
   2   2  18       17.68       98.32     57.92 o 
   3   2  18      100.43      187.49     64.78 o 
 -16   3  18       27.84        1.52     50.30 o 
 -15   3  18       30.31        1.13     33.36 o 
 -14   3  18        3.31        7.32     33.60 o 
 -13   3  18        1.74      -31.78     31.78 o 
 -12   3  18       27.37      -26.81     32.54 o 
 -11   3  18        6.43      -23.37     31.52 o 
 -10   3  18       43.77       -4.53     32.33 o 
  -9   3  18       66.54       37.48     33.96 o 
  -8   3  18       30.38        0.52     26.18 o 
  -7   3  18       64.88       84.35     28.80 o 
  -6   3  18       12.19      -16.30     23.20 o 
  -5   3  18        0.99      -22.27     23.50 o 
  -4   3  18       16.64      -24.31     39.00 o 
  -3   3  18        7.80      -30.00     30.96 o 
  -2   3  18        4.32       -2.54     24.77 o 
  -1   3  18        2.07        6.98     34.44 o 
   0   3  18       27.14      -12.96     52.59 o 
   1   3  18       41.99       -6.10     52.59 o 
   2   3  18        0.72       60.97     57.16 o 
 -16   4  18       88.29       92.98     56.40 o 
 -15   4  18      162.17      105.62     38.30 o 
 -14   4  18      669.90      685.34     68.59 o 
 -13   4  18      606.38      598.09     52.29 o 
 -12   4  18      221.60      261.37     43.18 o 
 -11   4  18      146.61       83.34     37.43 o 
 -10   4  18       64.43       64.93     36.54 o 
  -9   4  18      414.45      383.45     46.11 o 
  -8   4  18      602.37      704.08     44.41 o 
  -7   4  18     1449.91     1473.81     67.77 o 
  -6   4  18      393.94      553.54     40.02 o 
  -5   4  18      345.57      456.15     38.16 o 
  -4   4  18        0.01      -25.08     25.08 o 
  -3   4  18       70.46       68.76     35.14 o 
  -2   4  18      213.99      299.52     69.36 o 
  -1   4  18      776.12      750.71     88.41 o 
   0   4  18      225.15      237.03     67.07 o 
   1   4  18      374.33      269.04     70.12 o 
 -15   5  18        0.75      -23.63     50.30 o 
 -14   5  18        6.03      -10.85     34.72 o 
 -13   5  18        3.61       -8.27     34.58 o 
 -12   5  18        2.22       -2.42     35.82 o 
 -11   5  18      110.84       67.21     36.42 o 
 -10   5  18        4.25      -26.62     32.75 o 
  -9   5  18      225.61      246.11     32.78 o 
  -8   5  18        3.34        8.76     25.07 o 
  -7   5  18        1.62      -10.34     25.18 o 
  -6   5  18        4.28       -6.10     33.15 o 
  -5   5  18      258.18      176.83     41.33 o 
  -4   5  18       15.74       46.54     37.65 o 
  -3   5  18      127.64      133.38     60.21 o 
  -2   5  18       68.00       74.69     60.21 o 
  -1   5  18        0.64      -18.29     53.35 o 
   0   5  18       26.79      102.89     60.21 o 
 -13   6  18      466.17      419.55     80.79 o 
 -12   6  18      121.42      178.26     42.86 o 
 -11   6  18       82.65       82.44     39.18 o 
 -10   6  18        8.98       25.38     29.82 o 
  -9   6  18      191.32      134.14     49.54 o 
  -8   6  18      394.02      453.80     48.40 o 
  -7   6  18      397.08      314.77     69.36 o 
  -6   6  18      260.92      387.93     74.69 o 
  -5   6  18       87.69       97.55     60.97 o 
  -4   6  18        9.91       91.46     60.21 o 
  -3   6  18      135.86      105.18     63.26 o 
  -2   6  18      542.84      523.59     82.31 o 
  -7   7  18       14.58      -21.34     51.06 o 
 -14   1  19      508.97      488.01     50.66 o 
 -13   1  19      780.21      834.73     59.27 o 
 -12   1  19      458.95      455.55     70.88 o 
 -11   1  19      373.55      356.92     46.61 o 
 -10   1  19       15.27      -30.12     30.12 o 
  -9   1  19       19.52      -40.01     40.01 o 
  -8   1  19      658.05      658.04     54.84 o 
  -7   1  19      962.22      991.67     56.38 o 
  -6   1  19      569.86      553.49     44.59 o 
  -5   1  19      318.00      368.24     37.46 o 
  -4   1  19       64.76       29.53     23.52 o 
  -3   1  19       19.35      -21.38     25.84 o 
  -2   1  19      320.49      391.97     75.32 o 
  -1   1  19      939.70      934.80     62.72 o 
   0   1  19      706.11      764.43     89.93 o 
 -13   2  19       75.70       97.75     38.53 o 
 -12   2  19        0.10       -3.76     38.49 o 
 -11   2  19       43.94       35.63     35.47 o 
 -10   2  19        3.71      -17.59     62.88 o 
  -9   2  19       19.26      -32.32     32.32 o 
  -8   2  19       15.94      -30.81     37.73 o 
  -7   2  19        4.85      -26.31     26.31 o 
  -6   2  19        0.00       12.77     29.15 o 
  -5   2  19        2.46       27.26     27.75 o 
  -4   2  19       23.31        9.92     27.65 o 
  -3   2  19       51.37       59.22     33.42 o 
  -2   2  19        1.60      -15.56     32.52 o 
  -1   2  19       13.69      -14.53     43.06 o 
   0   2  19        7.09       37.10     36.89 o 
 -13   3  19      420.39      381.84     67.07 o 
 -12   3  19      594.76      615.21    112.80 o 
 -11   3  19      396.09      258.06     44.80 o 
 -10   3  19        0.59      -30.70     30.70 o 
  -9   3  19      202.60      231.45     88.41 o 
  -8   3  19      281.08      281.43     46.43 o 
  -7   3  19      674.18      726.62     39.23 o 
  -6   3  19      634.26      589.65     46.29 o 
  -5   3  19      781.34      829.75     58.70 o 
  -4   3  19       77.03       59.07     37.72 o 
  -3   3  19        0.66       76.00     34.75 o 
  -2   3  19      237.67      173.01     61.73 o 
  -1   3  19      315.26      350.59     75.45 o 
 -12   4  19       15.72        4.57     49.54 o 
 -11   4  19        0.07      -40.39     44.97 o 
 -10   4  19       97.73       93.74     49.54 o 
  -9   4  19       37.58       48.02     49.54 o 
  -8   4  19       29.17       36.58     48.78 o 
  -7   4  19       48.80       62.84     36.00 o 
  -6   4  19        9.58      -22.83     33.96 o 
  -5   4  19        5.33      -20.93     34.72 o 
  -4   4  19        6.01       70.12     58.69 o 
  -3   4  19       49.56       69.36     58.69 o 
  -2   4  19       76.69       65.54     57.92 o 
 -11   5  19       57.19       10.67     49.54 o 
 -10   5  19        5.00      -32.01     44.20 o 
  -9   5  19       29.75       10.67     48.78 o 
  -8   5  19      413.72      367.35     64.78 o 
  -7   5  19      377.78      388.69     73.17 o 
  -6   5  19      478.97      610.48     85.36 o 
  -5   5  19      209.41      216.45     67.07 o 
  -4   5  19       53.63       89.93     60.97 o 
  -7   2  20      444.14      541.12     74.69 o 
  -6   2  20      473.68      411.56     72.40 o 
  -5   2  20      574.95      467.96     76.21 o 
  -4   2  20      241.11      273.61     67.83 o 
  -7   3  20       15.00       43.44     52.59 o 
  -6   3  20       24.08      -45.73     47.25 o 
  -5   3  20        3.37      -21.34     53.35 o 
                                                 
